# Supplementary material for: Benzyl N-((S)-2-hydr­oxy-1-{N′-[(E)-2-methoxy­benzyl­idene]hydrazinecarbon­yl}eth­yl)carbamate from synchrotron data
Source: Acta Crystallogr Sect E Struct Rep Online. 2010 Mar 31;66(Pt 4):o1004–5. doi: 10.1107/S1600536810011463 (PMC2983774; doi:10.1107/S1600536810011463)
Supplement: Supplementary file 1 [file e-66-o1004-sup1.cif]

##############################################################################
###                                                                        ###
###        Electronic paper (Acta Crystallographica Section E)             ###
###                                                                        ###
##############################################################################
#                                                                            #
# This CIF contains the data in a paper accepted for publication in Acta     #
# Crystallographica Section E. It conforms to the requirements of Notes      #
# for Authors for Section E, and has been peer reviewed under the auspices   #
# of the IUCr Commission on Journals.                                        #
#                                                                            #
# Full details of the Crystallographic Information File format               #
# are given in the paper "The Crystallographic Information File (CIF):       #
# a New Standard Archive File for Crystallography" by S. R. Hall, F. H.      #
# Allen and I. D. Brown [Acta Cryst. (1991), A47, 655-685].                  #
#                                                                            #
# The current version of the core CIF dictionary is obtainable from          #
# ftp://ftp.iucr.org/pub/cif_core.dic. The current version number is 2.4.    #
#                                                                            #
# Software is freely available for graphical display of the structure(s) in  #
# this CIF.  For information consult the CIF home page http://www.iucr.org/  #
# cif/home.html                                                              #
#                                                                            #
# This file may be used for bona fide research purposes within the           #
# scientific community so long as proper attribution is given to the journal # 
# article from which it was obtained.                                        #
#                                                                            #
##############################################################################
                                             
data_global
_audit_creation_method     SHELXL-97
_journal_date_recd_electronic     2010-03-25
_journal_date_accepted     2010-03-25
_journal_name_full     'Acta Crystallographica, Section E'
_journal_year     2010
_journal_volume     66
_journal_issue      4
_journal_page_first     o1004
_journal_page_last     o1005
_journal_paper_category     QO
_journal_coeditor_code     HB5379
_publ_contact_author_name     ' Edward RT Tiekink '
_publ_contact_author_address
;
Department of Chemistry, University of Malaya,
50603 Kuala Lumpur, Malaysia
;
_publ_contact_author_email
;
edward.tiekink@gmail.com
;
_publ_contact_author_fax     ' +60 3 7967 4193 '
_publ_contact_author_phone     ' +60 3 7967 6775 '
_publ_section_title
;\
Benzyl
<i>N</i>-((<i>S</i>)-2-hydroxy-1-{<i>N</i>'-[(<i>E</i>)-2-methoxybenzylidene]\
hydrazinecarbonyl}ethyl)carbamate from synchrotron data
;
loop_
    _publ_author_name
    _publ_author_footnote
    _publ_author_address
    ' Pinheiro, Alessandra C. ' .
;
Instituto de Tecnologia em Farmacos, Funda\,c\~ao Oswaldo Cruz (FIOCRUZ),
FarManguinhos, Rua Sizenando Nabuco, 100, Manguinhos
21041-250 Rio de Janeiro, RJ, Brazil
;
    'Souza, Marcus V. N. de' .
;
Instituto de Tecnologia em Farmacos, Funda\,c\~ao Oswaldo Cruz (FIOCRUZ),
FarManguinhos, Rua Sizenando Nabuco, 100, Manguinhos
21041-250 Rio de Janeiro, RJ, Brazil
;
    'Tiekink, Edward R. T.' .
;
Department of Chemistry, University of Malaya,
50603 Kuala Lumpur, Malaysia
;
    'Wardell, James L.'
;
Additional correspondence author, e-mail: j.wardell@abdn.ac.uk.
;
;
Centro de Desenvolvimento Tecnol\'ogico em Sa\'ude (CDTS),
Funda\,c\~ao Oswaldo Cruz (FIOCRUZ), Casa Amarela,
Campus de Manguinhos, Av. Brasil 4365,
21040-900 Rio de Janeiro, RJ, Brazil
;
    'Wardell, Solange M. S. V.' .
;
CHEMSOL, 1 Harcourt Road, Aberdeen AB15 5NY, Scotland
;
_publ_section_synopsis     .
data_I
_audit_creation_method     SHELXL-97
_chemical_name_systematic
;
Benzyl <i>N</i>-((<i>S</i>)-2-hydroxy-1-{<i>N</i>'-[(<i>E</i>)-
2-methoxybenzylidene]hydrazinecarbonyl}ethyl)carbamate
;
_chemical_name_common     ?
_chemical_formula_moiety     'C19 H21 N3 O5'
_chemical_formula_sum     'C19 H21 N3 O5'
_chemical_formula_iupac     'C19 H21 N3 O5'
_chemical_formula_weight     371.39
_chemical_melting_point     ?
_symmetry_cell_setting     orthorhombic
_symmetry_space_group_name_H-M     'P 21 21 21'
_symmetry_space_group_name_Hall     'P 2ac 2ab'
loop_
    _symmetry_equiv_pos_as_xyz
    'x, y, z'
    '-x+1/2, -y, z+1/2'
    '-x, y+1/2, -z+1/2'
    'x+1/2, -y+1/2, -z'
_cell_length_a     6.002(6)
_cell_length_b     14.053(14)
_cell_length_c     21.09(2)
_cell_angle_alpha     90
_cell_angle_beta     90
_cell_angle_gamma     90
_cell_volume     1779(3)
_cell_formula_units_Z     4
_cell_measurement_reflns_used     915
_cell_measurement_theta_min     3.1
_cell_measurement_theta_max     23.8
_cell_measurement_temperature     120(2)
_exptl_crystal_description     needle
_exptl_crystal_colour     colourless
_exptl_crystal_size_max     0.30
_exptl_crystal_size_mid     0.04
_exptl_crystal_size_min     0.02
_exptl_crystal_density_diffrn     1.387
_exptl_crystal_density_meas     ?
_exptl_crystal_density_method     'not measured'
_exptl_crystal_F_000     784
_exptl_absorpt_coefficient_mu     0.058
_exptl_absorpt_correction_type     'none'
_exptl_absorpt_process_details     ?
_exptl_absorpt_correction_T_min     ?
_exptl_absorpt_correction_T_max     ?
_exptl_special_details
;
;
_diffrn_ambient_temperature     120(2)
_diffrn_radiation_type     Synchrotron
_diffrn_radiation_wavelength     0.6889
_diffrn_radiation_source     'Diamond beamline I19'
_diffrn_radiation_monochromator     'silicon double crystal'
_diffrn_measurement_device_type
                             'Rigaku Saturn 724+ detector on Crystal Logics CCD'
_diffrn_measurement_method     '\w scans'
_diffrn_detector_area_resol_mean     ?
_diffrn_reflns_number     13639
_diffrn_reflns_av_R_equivalents     0.047
_diffrn_reflns_av_sigmaI/netI     0.029
_diffrn_reflns_theta_min     1.7
_diffrn_reflns_theta_max     24.3
_diffrn_reflns_theta_full     24.3
_diffrn_measured_fraction_theta_max     0.980
_diffrn_measured_fraction_theta_full     0.980
_diffrn_reflns_limit_h_min     -5
_diffrn_reflns_limit_h_max     7
_diffrn_reflns_limit_k_min     -16
_diffrn_reflns_limit_k_max     16
_diffrn_reflns_limit_l_min     -25
_diffrn_reflns_limit_l_max     25
_diffrn_standards_number     0
_diffrn_standards_interval_count     ?
_diffrn_standards_interval_time     ?
_diffrn_standards_decay_%     0
_refine_special_details
;
Refinement of <i>F</i>^2^ against ALL reflections. The weighted <i>R</i>-factor
wR and goodness of fit <i>S</i> are based on <i>F</i>^2^, conventional
<i>R</i>-factors <i>R</i> are based on <i>F</i>, with <i>F</i> set to zero for
negative <i>F</i>^2^. The threshold expression of <i>F</i>^2^ >
2\s(<i>F</i>^2^) is used only for calculating <i>R</i>-factors(gt) etc. and is
not relevant to the choice of reflections for refinement. <i>R</i>-factors
based on <i>F</i>^2^ are statistically about twice as large as those based on
<i>F</i>, and <i>R</i>- factors based on ALL data will be even larger.
;
_reflns_number_total     1827
_reflns_number_gt     1627
_reflns_threshold_expression     I>2\s(I)
_refine_ls_structure_factor_coef     Fsqd
_refine_ls_matrix_type     full
_refine_ls_R_factor_all     0.042
_refine_ls_R_factor_gt     0.030
_refine_ls_wR_factor_gt     0.090
_refine_ls_wR_factor_ref     0.124
_refine_ls_goodness_of_fit_ref     1.29
_refine_ls_restrained_S_all     1.29
_refine_ls_number_reflns     1827
_refine_ls_number_parameters     257
_refine_ls_number_restraints     3
_refine_ls_hydrogen_treatment     mixed
_refine_ls_weighting_scheme     calc
_refine_ls_weighting_details
                 'calc w=1/[\s^2^(Fo^2^)+(0.0788P)^2^] where P=(Fo^2^+2Fc^2^)/3'
_atom_sites_solution_hydrogens     geom
_atom_sites_solution_primary     direct
_atom_sites_solution_secondary     difmap
_refine_ls_shift/su_max     0.001
_refine_ls_shift/su_max_lt     0.001
_refine_ls_shift/su_mean     0.000
_refine_diff_density_max     0.22
_refine_diff_density_min     -0.31
_refine_ls_extinction_method     none
_refine_ls_extinction_coef     ?
_refine_ls_abs_structure_details     nd
_refine_ls_abs_structure_Flack     ?
loop_
    _atom_type_symbol
    _atom_type_description
    _atom_type_scat_dispersion_real
    _atom_type_scat_dispersion_imag
    _atom_type_scat_source
    'C' 'C' 0.0030 0.0020
                         'International Tables Vol C Tables 4.2.6.8 and 6.1.1.4'
    'H' 'H' 0.0000 0.0000
                         'International Tables Vol C Tables 4.2.6.8 and 6.1.1.4'
    'N' 'N' 0.0060 0.0030
                         'International Tables Vol C Tables 4.2.6.8 and 6.1.1.4'
    'O' 'O' 0.0100 0.0060
                         'International Tables Vol C Tables 4.2.6.8 and 6.1.1.4'
_computing_data_collection     'CrystalClear (Rigaku/MSC, 2008)'
_computing_cell_refinement     'APEX2 (Bruker, 2008)'
_computing_data_reduction     'APEX2 (Bruker, 2008)'
_computing_structure_solution     'SHELXS97 (Sheldrick, 2008)'
_computing_structure_refinement     'SHELXL97 (Sheldrick, 2008)'
_computing_molecular_graphics
                      'ORTEP-3 (Farrugia, 1997) and DIAMOND (Brandenburg, 2006)'
_computing_publication_material     'publCIF (Westrip, 2010)'
loop_
    _atom_site_type_symbol
    _atom_site_label
    _atom_site_fract_x
    _atom_site_fract_y
    _atom_site_fract_z
    _atom_site_U_iso_or_equiv
    _atom_site_adp_type
    _atom_site_calc_flag
    _atom_site_refinement_flags
    _atom_site_occupancy
    _atom_site_disorder_assembly
    _atom_site_disorder_group
    O O1 0.8873(4) -0.04357(14) 0.54989(10) 0.0315(5) Uani d . 1 . .
    O O2 0.8048(4) 0.11402(14) 0.55153(10) 0.0300(5) Uani d . 1 . .
    O O3 1.4014(4) 0.06852(18) 0.39880(12) 0.0386(6) Uani d D 1 . .
    H H3O 1.531(3) 0.068(3) 0.3838(18) 0.039(11) Uiso d D 1 . .
    O O4 0.8614(4) 0.09631(14) 0.39964(10) 0.0281(5) Uani d . 1 . .
    O O5 0.8039(4) 0.54912(16) 0.29894(11) 0.0360(6) Uani d . 1 . .
    N N1 1.1190(5) 0.05803(18) 0.50353(12) 0.0275(6) Uani d D 1 . .
    H H1N 1.161(6) 0.0066(16) 0.4822(15) 0.043(11) Uiso d D 1 . .
    N N2 0.9615(5) 0.25280(17) 0.39885(12) 0.0279(6) Uani d D 1 . .
    H H2N 1.059(5) 0.294(2) 0.4132(18) 0.054(12) Uiso d D 1 . .
    N N3 0.7903(5) 0.27845(18) 0.35818(12) 0.0278(6) Uani d . 1 . .
    C C1 0.6559(6) -0.1678(2) 0.59051(15) 0.0314(8) Uani d . 1 . .
    C C2 0.8207(7) -0.2227(2) 0.61849(16) 0.0369(8) Uani d . 1 . .
    H H2 0.9550 -0.1935 0.6322 0.044 Uiso calc R 1 . .
    C C3 0.7916(7) -0.3195(2) 0.62669(17) 0.0404(9) Uani d . 1 . .
    H H3 0.9057 -0.3568 0.6456 0.048 Uiso calc R 1 . .
    C C4 0.5939(7) -0.3618(2) 0.60700(16) 0.0415(9) Uani d . 1 . .
    H H4 0.5718 -0.4281 0.6132 0.050 Uiso calc R 1 . .
    C C5 0.4302(8) -0.3084(3) 0.57863(18) 0.0443(9) Uani d . 1 . .
    H H5 0.2961 -0.3378 0.5649 0.053 Uiso calc R 1 . .
    C C6 0.4612(7) -0.2106(2) 0.57000(17) 0.0384(9) Uani d . 1 . .
    H H6 0.3487 -0.1735 0.5501 0.046 Uiso calc R 1 . .
    C C7 0.6851(6) -0.0622(2) 0.58501(16) 0.0333(8) Uani d . 1 . .
    H H7A 0.5558 -0.0340 0.5627 0.040 Uiso calc R 1 . .
    H H7B 0.6949 -0.0333 0.6277 0.040 Uiso calc R 1 . .
    C C8 0.9259(6) 0.0482(2) 0.53586(14) 0.0271(7) Uani d . 1 . .
    C C9 1.1576(5) 0.1469(2) 0.46987(14) 0.0256(7) Uani d . 1 . .
    H H9 1.1481 0.2004 0.5010 0.031 Uiso calc R 1 . .
    C C10 1.3898(6) 0.1464(2) 0.44118(14) 0.0282(7) Uani d . 1 . .
    H H10A 1.4175 0.2067 0.4182 0.034 Uiso calc R 1 . .
    H H10B 1.5034 0.1397 0.4749 0.034 Uiso calc R 1 . .
    C C11 0.9775(5) 0.1615(2) 0.41900(14) 0.0247(7) Uani d . 1 . .
    C C12 0.7823(6) 0.3673(2) 0.34522(14) 0.0281(7) Uani d . 1 . .
    H H12 0.8937 0.4088 0.3614 0.034 Uiso calc R 1 . .
    C C13 0.6034(6) 0.4056(2) 0.30579(14) 0.0290(7) Uani d . 1 . .
    C C14 0.6157(6) 0.4991(2) 0.28244(14) 0.0296(8) Uani d . 1 . .
    C C15 0.4450(6) 0.5358(2) 0.24549(15) 0.0323(8) Uani d . 1 . .
    H H15 0.4531 0.5995 0.2304 0.039 Uiso calc R 1 . .
    C C16 0.2632(7) 0.4798(2) 0.23060(15) 0.0339(8) Uani d . 1 . .
    H H16 0.1477 0.5046 0.2046 0.041 Uiso calc R 1 . .
    C C17 0.2486(6) 0.3872(2) 0.25348(15) 0.0318(8) Uani d . 1 . .
    H H17 0.1230 0.3490 0.2434 0.038 Uiso calc R 1 . .
    C C18 0.4166(6) 0.3511(2) 0.29081(15) 0.0312(7) Uani d . 1 . .
    H H18 0.4050 0.2880 0.3066 0.037 Uiso calc R 1 . .
    C C19 0.8395(7) 0.6391(2) 0.26835(16) 0.0374(9) Uani d . 1 . .
    H H19A 0.7233 0.6839 0.2815 0.056 Uiso calc R 1 . .
    H H19B 0.8337 0.6306 0.2223 0.056 Uiso calc R 1 . .
    H H19C 0.9858 0.6641 0.2804 0.056 Uiso calc R 1 . .
loop_
    _atom_site_aniso_label
    _atom_site_aniso_U_11
    _atom_site_aniso_U_22
    _atom_site_aniso_U_33
    _atom_site_aniso_U_12
    _atom_site_aniso_U_13
    _atom_site_aniso_U_23
    O1 0.0299(14) 0.0250(10) 0.0396(12) 0.0018(10) 0.0069(11) 0.0038(9)
    O2 0.0292(14) 0.0283(11) 0.0326(11) 0.0038(10) 0.0030(10) -0.0003(9)
    O3 0.0262(14) 0.0436(13) 0.0461(14) -0.0025(12) 0.0049(13) -0.0140(11)
    O4 0.0239(14) 0.0278(11) 0.0327(11) -0.0005(10) -0.0004(10) -0.0024(9)
    O5 0.0347(14) 0.0299(11) 0.0434(13) -0.0050(11) -0.0073(12) 0.0092(10)
    N1 0.0284(16) 0.0246(12) 0.0295(13) 0.0034(12) 0.0014(12) 0.0013(10)
    N2 0.0260(17) 0.0252(12) 0.0327(13) -0.0009(12) -0.0040(12) 0.0012(11)
    N3 0.0242(16) 0.0296(13) 0.0295(13) -0.0002(12) -0.0019(12) 0.0016(10)
    C1 0.031(2) 0.0318(16) 0.0311(16) 0.0001(15) 0.0046(15) 0.0005(13)
    C2 0.034(2) 0.0339(17) 0.0430(19) 0.0008(16) -0.0002(17) 0.0041(14)
    C3 0.047(2) 0.0321(17) 0.0424(19) 0.0056(18) 0.0049(18) 0.0059(14)
    C4 0.055(3) 0.0294(15) 0.0401(18) -0.0052(18) 0.015(2) -0.0022(13)
    C5 0.044(3) 0.0455(19) 0.0435(19) -0.0143(19) 0.0070(19) -0.0070(15)
    C6 0.037(2) 0.0412(18) 0.0372(17) -0.0010(17) 0.0012(16) -0.0022(15)
    C7 0.029(2) 0.0308(16) 0.0404(17) 0.0017(15) 0.0068(15) 0.0038(13)
    C8 0.0267(19) 0.0278(14) 0.0267(15) 0.0000(14) -0.0030(14) 0.0017(12)
    C9 0.0244(18) 0.0243(14) 0.0280(15) 0.0013(13) 0.0010(14) 0.0007(11)
    C10 0.0267(19) 0.0255(14) 0.0324(16) -0.0028(14) -0.0011(15) -0.0005(12)
    C11 0.0203(18) 0.0259(14) 0.0279(15) -0.0001(13) 0.0049(13) -0.0016(12)
    C12 0.0253(19) 0.0296(15) 0.0293(15) -0.0038(14) -0.0002(14) 0.0004(13)
    C13 0.031(2) 0.0296(15) 0.0265(15) 0.0030(15) -0.0002(14) -0.0006(12)
    C14 0.029(2) 0.0302(16) 0.0292(15) 0.0012(15) -0.0005(15) 0.0000(12)
    C15 0.037(2) 0.0302(16) 0.0294(16) 0.0028(16) 0.0015(16) 0.0041(12)
    C16 0.034(2) 0.0364(18) 0.0309(17) 0.0069(16) -0.0039(16) -0.0018(13)
    C17 0.028(2) 0.0342(17) 0.0328(17) 0.0017(14) -0.0030(15) -0.0018(13)
    C18 0.033(2) 0.0296(15) 0.0308(15) -0.0004(16) -0.0001(15) 0.0013(12)
    C19 0.044(2) 0.0275(16) 0.0410(18) -0.0027(16) -0.0028(17) 0.0091(13)
_geom_special_details
;
All s.u.'s (except the s.u. in the dihedral angle between two l.s. planes) are
estimated using the full covariance matrix. The cell s.u.'s are taken into
account individually in the estimation of s.u.'s in distances, angles and
torsion angles; correlations between s.u.'s in cell parameters are only used
when they are defined by crystal symmetry. An approximate (isotropic)
treatment of cell s.u.'s is used for estimating s.u.'s involving l.s. planes.
;
loop_
    _geom_bond_atom_site_label_1
    _geom_bond_atom_site_label_2
    _geom_bond_site_symmetry_2
    _geom_bond_distance
    _geom_bond_publ_flag
    O1 C8 . 1.343(4) ?
    O1 C7 . 1.446(4) ?
    O2 C8 . 1.222(4) ?
    O3 C10 . 1.415(4) ?
    O3 H3O . 0.843(11) ?
    O4 C11 . 1.221(4) ?
    O5 C14 . 1.375(4) ?
    O5 C19 . 1.435(4) ?
    N1 C8 . 1.352(5) ?
    N1 C9 . 1.455(4) ?
    N1 H1N . 0.89(3) ?
    N2 C11 . 1.355(4) ?
    N2 N3 . 1.386(4) ?
    N2 H2N . 0.88(3) ?
    N3 C12 . 1.279(4) ?
    C1 C6 . 1.383(5) ?
    C1 C2 . 1.386(5) ?
    C1 C7 . 1.499(5) ?
    C2 C3 . 1.383(5) ?
    C2 H2 . 0.9500 ?
    C3 C4 . 1.391(6) ?
    C3 H3 . 0.9500 ?
    C4 C5 . 1.374(6) ?
    C4 H4 . 0.9500 ?
    C5 C6 . 1.399(5) ?
    C5 H5 . 0.9500 ?
    C6 H6 . 0.9500 ?
    C7 H7A . 0.9900 ?
    C7 H7B . 0.9900 ?
    C9 C10 . 1.519(5) ?
    C9 C11 . 1.537(4) ?
    C9 H9 . 1.0000 ?
    C10 H10A . 0.9900 ?
    C10 H10B . 0.9900 ?
    C12 C13 . 1.461(5) ?
    C12 H12 . 0.9500 ?
    C13 C18 . 1.394(5) ?
    C13 C14 . 1.405(4) ?
    C14 C15 . 1.386(5) ?
    C15 C16 . 1.382(5) ?
    C15 H15 . 0.9500 ?
    C16 C17 . 1.390(5) ?
    C16 H16 . 0.9500 ?
    C17 C18 . 1.376(5) ?
    C17 H17 . 0.9500 ?
    C18 H18 . 0.9500 ?
    C19 H19A . 0.9800 ?
    C19 H19B . 0.9800 ?
    C19 H19C . 0.9800 ?
loop_
    _geom_angle_atom_site_label_1
    _geom_angle_atom_site_label_2
    _geom_angle_atom_site_label_3
    _geom_angle_site_symmetry_1
    _geom_angle_site_symmetry_3
    _geom_angle
    _geom_angle_publ_flag
    C8 O1 C7 . . 115.6(2) ?
    C10 O3 H3O . . 107(3) ?
    C14 O5 C19 . . 117.3(3) ?
    C8 N1 C9 . . 118.1(3) ?
    C8 N1 H1N . . 115(3) ?
    C9 N1 H1N . . 114(2) ?
    C11 N2 N3 . . 119.5(3) ?
    C11 N2 H2N . . 118(3) ?
    N3 N2 H2N . . 122(3) ?
    C12 N3 N2 . . 114.4(3) ?
    C6 C1 C2 . . 119.6(3) ?
    C6 C1 C7 . . 120.3(3) ?
    C2 C1 C7 . . 120.1(3) ?
    C3 C2 C1 . . 120.7(4) ?
    C3 C2 H2 . . 119.6 ?
    C1 C2 H2 . . 119.6 ?
    C2 C3 C4 . . 119.4(4) ?
    C2 C3 H3 . . 120.3 ?
    C4 C3 H3 . . 120.3 ?
    C5 C4 C3 . . 120.4(3) ?
    C5 C4 H4 . . 119.8 ?
    C3 C4 H4 . . 119.8 ?
    C4 C5 C6 . . 119.9(4) ?
    C4 C5 H5 . . 120.0 ?
    C6 C5 H5 . . 120.0 ?
    C1 C6 C5 . . 119.9(4) ?
    C1 C6 H6 . . 120.1 ?
    C5 C6 H6 . . 120.1 ?
    O1 C7 C1 . . 108.5(3) ?
    O1 C7 H7A . . 110.0 ?
    C1 C7 H7A . . 110.0 ?
    O1 C7 H7B . . 110.0 ?
    C1 C7 H7B . . 110.0 ?
    H7A C7 H7B . . 108.4 ?
    O2 C8 O1 . . 124.4(3) ?
    O2 C8 N1 . . 124.7(3) ?
    O1 C8 N1 . . 110.9(3) ?
    N1 C9 C10 . . 109.7(3) ?
    N1 C9 C11 . . 110.1(3) ?
    C10 C9 C11 . . 111.6(2) ?
    N1 C9 H9 . . 108.5 ?
    C10 C9 H9 . . 108.5 ?
    C11 C9 H9 . . 108.5 ?
    O3 C10 C9 . . 107.5(3) ?
    O3 C10 H10A . . 110.2 ?
    C9 C10 H10A . . 110.2 ?
    O3 C10 H10B . . 110.2 ?
    C9 C10 H10B . . 110.2 ?
    H10A C10 H10B . . 108.5 ?
    O4 C11 N2 . . 124.4(3) ?
    O4 C11 C9 . . 122.3(3) ?
    N2 C11 C9 . . 113.3(3) ?
    N3 C12 C13 . . 120.6(3) ?
    N3 C12 H12 . . 119.7 ?
    C13 C12 H12 . . 119.7 ?
    C18 C13 C14 . . 118.5(3) ?
    C18 C13 C12 . . 121.2(3) ?
    C14 C13 C12 . . 120.3(3) ?
    O5 C14 C15 . . 124.0(3) ?
    O5 C14 C13 . . 115.6(3) ?
    C15 C14 C13 . . 120.4(3) ?
    C16 C15 C14 . . 119.9(3) ?
    C16 C15 H15 . . 120.0 ?
    C14 C15 H15 . . 120.0 ?
    C15 C16 C17 . . 120.3(3) ?
    C15 C16 H16 . . 119.9 ?
    C17 C16 H16 . . 119.9 ?
    C18 C17 C16 . . 119.8(3) ?
    C18 C17 H17 . . 120.1 ?
    C16 C17 H17 . . 120.1 ?
    C17 C18 C13 . . 121.1(3) ?
    C17 C18 H18 . . 119.5 ?
    C13 C18 H18 . . 119.5 ?
    O5 C19 H19A . . 109.5 ?
    O5 C19 H19B . . 109.5 ?
    H19A C19 H19B . . 109.5 ?
    O5 C19 H19C . . 109.5 ?
    H19A C19 H19C . . 109.5 ?
    H19B C19 H19C . . 109.5 ?
loop_
    _geom_torsion_atom_site_label_1
    _geom_torsion_atom_site_label_2
    _geom_torsion_atom_site_label_3
    _geom_torsion_atom_site_label_4
    _geom_torsion_site_symmetry_1
    _geom_torsion_site_symmetry_2
    _geom_torsion_site_symmetry_3
    _geom_torsion_site_symmetry_4
    _geom_torsion
    _geom_torsion_publ_flag
    C11 N2 N3 C12 . . . . 175.9(3) ?
    C6 C1 C2 C3 . . . . -0.6(5) ?
    C7 C1 C2 C3 . . . . 176.8(3) ?
    C1 C2 C3 C4 . . . . -0.5(5) ?
    C2 C3 C4 C5 . . . . 1.2(5) ?
    C3 C4 C5 C6 . . . . -0.7(5) ?
    C2 C1 C6 C5 . . . . 1.1(5) ?
    C7 C1 C6 C5 . . . . -176.3(3) ?
    C4 C5 C6 C1 . . . . -0.5(5) ?
    C8 O1 C7 C1 . . . . 174.1(3) ?
    C6 C1 C7 O1 . . . . -124.9(3) ?
    C2 C1 C7 O1 . . . . 57.7(4) ?
    C7 O1 C8 O2 . . . . 1.1(4) ?
    C7 O1 C8 N1 . . . . 179.6(3) ?
    C9 N1 C8 O2 . . . . -17.9(4) ?
    C9 N1 C8 O1 . . . . 163.6(3) ?
    C8 N1 C9 C10 . . . . 175.6(3) ?
    C8 N1 C9 C11 . . . . -61.2(3) ?
    N1 C9 C10 O3 . . . . 60.0(3) ?
    C11 C9 C10 O3 . . . . -62.3(3) ?
    N3 N2 C11 O4 . . . . 6.6(5) ?
    N3 N2 C11 C9 . . . . -173.0(2) ?
    N1 C9 C11 O4 . . . . -18.0(4) ?
    C10 C9 C11 O4 . . . . 104.0(3) ?
    N1 C9 C11 N2 . . . . 161.6(3) ?
    C10 C9 C11 N2 . . . . -76.3(3) ?
    N2 N3 C12 C13 . . . . -176.6(3) ?
    N3 C12 C13 C18 . . . . 11.7(5) ?
    N3 C12 C13 C14 . . . . -168.8(3) ?
    C19 O5 C14 C15 . . . . -9.5(5) ?
    C19 O5 C14 C13 . . . . 170.7(3) ?
    C18 C13 C14 O5 . . . . 180.0(3) ?
    C12 C13 C14 O5 . . . . 0.4(4) ?
    C18 C13 C14 C15 . . . . 0.1(5) ?
    C12 C13 C14 C15 . . . . -179.4(3) ?
    O5 C14 C15 C16 . . . . 179.1(3) ?
    C13 C14 C15 C16 . . . . -1.1(5) ?
    C14 C15 C16 C17 . . . . 1.2(5) ?
    C15 C16 C17 C18 . . . . -0.4(5) ?
    C16 C17 C18 C13 . . . . -0.6(5) ?
    C14 C13 C18 C17 . . . . 0.7(5) ?
    C12 C13 C18 C17 . . . . -179.8(3) ?
loop_
    _geom_hbond_atom_site_label_D
    _geom_hbond_atom_site_label_H
    _geom_hbond_atom_site_label_A
    _geom_hbond_site_symmetry_A
    _geom_hbond_distance_DH
    _geom_hbond_distance_HA
    _geom_hbond_distance_DA
    _geom_hbond_angle_DHA
    N1 H1n O3 1_555 0.89(3) 2.44(3) 2.788(5) 104(2)
    O3 H3o O4 1_655 0.85(2) 2.04(2) 2.789(4) 147(4)
    N2 H2n O2 4_556 0.88(3) 2.10(3) 2.974(5) 177(3)
    C10 H10b O2 1_655 0.99 2.45 3.439(5) 175
    C16 H16 O4 3_655 0.95 2.55 3.284(5) 134
