# Supplementary material for: Benzyl N-((S)-2-hydr­oxy-1-{N′-[(E)-2-methoxy­benzyl­idene]hydrazinecarbon­yl}eth­yl)carbamate from synchrotron data
Source: Acta Crystallogr Sect E Struct Rep Online. 2010 Mar 31;66(Pt 4):o1004–5. doi: 10.1107/S1600536810011463 (PMC2983774; doi:10.1107/S1600536810011463)
Supplement: Supplementary file 2 [file e-66-o1004-Isup2.hkl]

#
# h,k,l, Fc-squared, Fo-squared, sigma(Fo-squared) and status flag
#
data_I
_shelx_title ' ssi0789 in P2(1)2(1)2(1)'
_shelx_refln_list_code          4
_shelx_F_calc_maximum      137.64
_exptl_crystal_F_000       783.86
_reflns_d_resolution_high  0.8364
 
loop_
 _symmetry_equiv_pos_as_xyz
 'x, y, z'
 '-x+1/2, -y, z+1/2'
 '-x, y+1/2, -z+1/2'
 'x+1/2, -y+1/2, -z'
 
_cell_length_a     6.0020
_cell_length_b    14.0530
_cell_length_c    21.0900
_cell_angle_alpha  90.000
_cell_angle_beta   90.000
_cell_angle_gamma  90.000
 
_shelx_F_squared_multiplier     1.000
 
loop_
 _refln_index_h
 _refln_index_k
 _refln_index_l
 _refln_F_squared_calc
 _refln_F_squared_meas
 _refln_F_squared_sigma
 _refln_observed_status
   2   0   0     1080.14     1130.61     42.08 o
   4   0   0     1641.24     1679.65     44.21 o
   6   0   0       71.76       64.64     12.97 o
   1   1   0        5.27       10.79      1.80 o
   2   1   0      371.83      383.66      8.33 o
   3   1   0      168.08      165.47      5.75 o
   4   1   0       22.85       25.50      2.77 o
   5   1   0      248.95      282.33     10.93 o
   6   1   0       34.62       39.75     12.97 o
   0   2   0     1449.76      806.03     26.99 o
   1   2   0     2723.87     2810.90     40.30 o
   2   2   0      348.43      352.72      6.40 o
   3   2   0     2564.40     2732.07     41.05 o
   4   2   0     1096.79     1164.50     19.53 o
   5   2   0      407.70      388.96     12.62 o
   6   2   0      216.15      233.25     18.20 o
   1   3   0     1418.12     1327.46     18.09 o
   2   3   0      486.85      484.08      6.61 o
   3   3   0       55.59       61.05      3.52 o
   4   3   0       27.24       34.45      4.19 o
   5   3   0       34.54       28.86      7.38 o
   6   3   0        3.93       17.15     12.55 o
   0   4   0     3793.38     3765.28     84.18 o
   1   4   0       19.27       22.79      2.62 o
   2   4   0      750.87      797.33     11.65 o
   3   4   0     1212.13     1280.34     20.32 o
   4   4   0      308.79      326.29      8.43 o
   5   4   0       56.64       54.82      7.93 o
   6   4   0       11.70       16.32     12.55 o
   1   5   0      276.00      256.39      5.61 o
   2   5   0      851.44      907.71     13.27 o
   3   5   0      934.91      955.41     15.43 o
   4   5   0       14.60       13.35      4.04 o
   5   5   0       11.72        5.65      8.68 o
   6   5   0       40.88       39.54     14.43 o
   0   6   0        8.73       17.26      4.36 o
   1   6   0      533.23      566.69      9.89 o
   2   6   0        6.00        7.09      2.42 o
   3   6   0      169.43      164.76      4.80 o
   4   6   0       11.25       20.70      4.45 o
   5   6   0       23.19       16.65      6.34 o
   6   6   0        3.70       10.25     13.39 o
   1   7   0       53.91       65.36      3.80 o
   2   7   0     1590.44     1553.97     21.87 o
   3   7   0       52.77       49.80      3.32 o
   4   7   0       68.60       68.96      6.11 o
   5   7   0      356.93      327.66     38.60 o
   6   7   0       47.91       59.62     16.94 o
   0   8   0       62.83       71.93      5.99 o
   1   8   0        3.64        8.86      2.89 o
   2   8   0      243.35      240.48      5.45 o
   3   8   0       84.92       78.19      3.94 o
   4   8   0      129.21      112.90      8.99 o
   5   8   0      354.98      323.32     13.31 o
   6   8   0        0.32       -4.18     14.64 o
   1   9   0      307.40      319.32      7.19 o
   2   9   0        0.20        0.73      2.67 o
   3   9   0      575.43      576.74     11.99 o
   4   9   0      318.14      331.24     10.78 o
   5   9   0       97.37       91.49     20.50 o
   6   9   0      123.86       94.97     20.29 o
   0  10   0     1878.34     1839.79     43.97 o
   1  10   0      183.47      170.76      5.50 o
   2  10   0      206.30      213.99      6.12 o
   3  10   0      148.24      158.65      6.33 o
   4  10   0       83.91       83.44     12.91 o
   5  10   0       47.04       53.60     14.54 o
   1  11   0      276.53      262.18      6.96 o
   2  11   0      204.02      293.24     10.90 o
   3  11   0      108.26      110.19      5.72 o
   4  11   0      626.05      623.01     16.45 o
   5  11   0       27.50       41.24     20.40 o
   0  12   0      314.82      343.54     12.35 o
   1  12   0        2.98       23.96      3.92 o
   2  12   0      174.42      194.75      7.28 o
   3  12   0      102.63      110.75      6.44 o
   4  12   0       15.18        8.91      5.32 o
   1  13   0      401.28      413.35      9.35 o
   2  13   0       60.17       63.33      5.45 o
   3  13   0      183.71      198.93      9.00 o
   4  13   0       36.00       26.80      7.16 o
   0  14   0       33.45       31.67      6.72 o
   1  14   0       37.59       32.28      4.29 o
   2  14   0        1.09        0.61      3.72 o
   3  14   0       25.95       31.65      9.58 o
   1  15   0      449.56      435.06      9.92 o
   2  15   0       38.67       36.65      5.79 o
   3  15   0      136.98      147.23      8.84 o
   0  16   0        9.51        6.85      5.39 o
   1  16   0       23.59       14.71      4.06 o
   2  16   0       13.02       13.02      4.16 o
   1   0   1       33.35       34.24      5.32 o
   2   0   1     6901.42     6925.65    128.03 o
   3   0   1      309.03      292.34      5.72 o
   4   0   1      228.10      240.05      6.89 o
   5   0   1     1107.32     1179.44     27.39 o
   6   0   1      329.86      363.79     21.76 o
   0   1   1     2718.43        0.55      0.58 o
   1   1   1     3765.92     3805.79     70.77 o
   2   1   1       43.19       43.83      2.10 o
   3   1   1      289.50      278.96      4.16 o
   4   1   1       87.97       93.51      4.04 o
   5   1   1      221.51      207.10      7.47 o
   6   1   1      329.95      354.01     15.07 o
   0   2   1        0.03       -0.39      1.30 o
   1   2   1     5201.17     5145.99     66.14 o
   2   2   1      553.12      555.13      6.55 o
   3   2   1      648.04      700.35      8.68 o
   4   2   1      315.47      280.67      4.99 o
   5   2   1      295.69      289.71      7.80 o
   6   2   1      652.36      699.51     23.74 o
   0   3   1     6526.37     6038.52    195.05 o
   1   3   1     1687.28     1697.81     15.92 o
   2   3   1      198.90      201.99      3.11 o
   3   3   1     1139.02     1267.60     14.36 o
   4   3   1      478.90      470.28      7.04 o
   5   3   1      161.50      164.19      6.54 o
   6   3   1       27.35       24.76     13.60 o
   0   4   1     2820.99     2699.18     42.98 o
   1   4   1      175.61      171.77      2.85 o
   2   4   1       80.20       77.79      2.73 o
   3   4   1      724.31      753.47      9.24 o
   4   4   1      156.03      163.71      3.81 o
   5   4   1       13.32       12.17      5.88 o
   6   4   1       19.21       15.79      8.82 o
   0   5   1       26.00       28.58      3.00 o
   1   5   1      239.52      249.08      3.88 o
   2   5   1      616.14      597.49      6.60 o
   3   5   1      726.29      758.52      9.02 o
   4   5   1       23.92       26.53      3.03 o
   5   5   1       71.91       69.85      5.33 o
   6   5   1      136.20      135.56     16.32 o
   0   6   1     2636.97     2702.98     43.51 o
   1   6   1     1970.33     2005.75     21.07 o
   2   6   1      536.41      547.85      6.28 o
   3   6   1      149.85      143.44      3.20 o
   4   6   1       57.34       70.48      4.55 o
   5   6   1       98.47       90.53      5.72 o
   6   6   1       31.83       24.41     10.19 o
   0   7   1     4126.98     4235.95     67.42 o
   1   7   1      227.95      216.16      3.92 o
   2   7   1      572.13      596.75      6.83 o
   3   7   1       88.21       77.69      2.73 o
   4   7   1       16.77       25.77      3.91 o
   5   7   1      166.91      168.84      6.14 o
   6   7   1       26.42       16.72     10.18 o
   0   8   1      475.09      510.80     10.34 o
   1   8   1      277.62      282.83      4.63 o
   2   8   1       16.67       16.24      1.95 o
   3   8   1       63.68       71.69      3.41 o
   4   8   1      293.81      289.67      6.95 o
   5   8   1      209.15      209.30      7.16 o
   6   8   1       20.57       18.84     11.01 o
   0   9   1      196.96      185.36      5.80 o
   1   9   1      363.95      357.70      5.45 o
   2   9   1       30.98       36.56      2.44 o
   3   9   1      706.99      706.80      9.50 o
   4   9   1      267.16      275.99      9.63 o
   5   9   1      179.26      175.72      6.48 o
   6   9   1      106.26       46.53     13.81 o
   0  10   1      269.63      283.91      7.31 o
   1  10   1       39.60       50.92      2.86 o
   2  10   1      232.29      232.73      4.52 o
   3  10   1      305.88      321.82      6.16 o
   4  10   1      372.48      360.88      8.56 o
   5  10   1      161.07      141.37     13.01 o
   0  11   1      234.07      246.68      9.31 o
   1  11   1       30.19       34.79      2.83 o
   2  11   1     2384.72     2391.58     27.28 o
   3  11   1      174.02      174.27      6.49 o
   4  11   1       46.63       56.35      4.64 o
   5  11   1       84.84       86.12     10.18 o
   0  12   1      279.73      247.00      6.82 o
   1  12   1      767.39      734.40      9.57 o
   2  12   1      306.33      290.02      5.37 o
   3  12   1      147.03      162.15      5.68 o
   4  12   1       50.23       62.84      5.58 o
   0  13   1        3.14        2.38      3.62 o
   1  13   1      123.52      130.02      3.90 o
   2  13   1      101.83       96.14      3.62 o
   3  13   1      291.79      277.54      7.34 o
   4  13   1       23.39       19.57      4.62 o
   0  14   1       15.17       14.51      3.76 o
   1  14   1        3.84       -1.09      2.60 o
   2  14   1       96.06       91.26      5.06 o
   3  14   1       33.10       27.65      6.10 o
   0  15   1       21.12       22.93      4.35 o
   1  15   1       38.61       46.87      4.35 o
   2  15   1       24.67       27.76      3.28 o
   3  15   1       36.47       33.95      5.99 o
   0  16   1       23.05       21.20      4.14 o
   1  16   1       40.81       43.97      3.33 o
   2  16   1       30.55       26.52      3.63 o
   0   0   2     1483.54        1.64      0.99 o
   1   0   2      960.80      957.46     29.53 o
   2   0   2     2553.62     2525.45     44.80 o
   3   0   2      345.39      335.02      8.01 o
   4   0   2      959.29      979.94     18.73 o
   5   0   2      368.55      358.58     12.27 o
   6   0   2      130.70      149.77     12.53 o
   0   1   2      986.84        0.26      0.81 o
   1   1   2     1097.51     1131.84     18.26 o
   2   1   2     1699.33     1677.45     19.84 o
   3   1   2       25.88       30.42      1.83 o
   4   1   2       93.01       91.75      3.37 o
   5   1   2      827.00      866.90     15.33 o
   6   1   2       11.80       12.28      6.57 o
   0   2   2     2098.37     1966.00     37.08 o
   1   2   2        7.00       11.56      1.36 o
   2   2   2      674.59      680.98      9.00 o
   3   2   2      451.12      461.54      6.23 o
   4   2   2     1132.24     1122.22     13.01 o
   5   2   2      694.49      689.57     14.53 o
   6   2   2      323.68      360.59     15.41 o
   0   3   2      752.21      691.99     17.90 o
   1   3   2     2850.55     2638.34     28.53 o
   2   3   2     2064.27     2099.47     21.11 o
   3   3   2      904.39     1022.24     11.72 o
   4   3   2      138.33      132.65      3.35 o
   5   3   2      132.68      133.35      6.99 o
   6   3   2      129.68      153.08     11.46 o
   7   3   2      176.10      166.73     17.57 o
   0   4   2      230.20      237.18      5.18 o
   1   4   2      778.79      766.05      8.67 o
   2   4   2     2338.05     2530.55     24.06 o
   3   4   2      138.72      160.69      3.33 o
   4   4   2       56.00       60.96      3.06 o
   5   4   2      164.70      156.23      7.75 o
   6   4   2      137.13      129.21     11.16 o
   0   5   2     1062.01     1034.66     15.97 o
   1   5   2      320.78      337.87      6.82 o
   2   5   2      138.94      131.50      2.92 o
   3   5   2       54.26       59.29      2.52 o
   4   5   2      328.90      329.92      6.22 o
   5   5   2       85.91       75.12      4.69 o
   6   5   2      198.64      177.82     18.20 o
   0   6   2      575.69      572.38      9.95 o
   1   6   2      783.67      856.04     10.24 o
   2   6   2       13.45       13.03      1.98 o
   3   6   2      395.06      403.26      5.49 o
   4   6   2       81.48       84.45      4.58 o
   5   6   2      198.22      175.37      5.39 o
   6   6   2       25.64       22.82     10.27 o
   0   7   2      918.74      943.82     15.23 o
   1   7   2      743.75      734.89      9.14 o
   2   7   2      364.44      376.27      5.18 o
   3   7   2       55.89       66.39      2.47 o
   4   7   2       80.26       76.93      4.75 o
   5   7   2       10.71        9.56      3.83 o
   6   7   2      100.77       93.88     13.70 o
   0   8   2     1683.31     1765.44     26.81 o
   1   8   2      365.26      340.72      5.33 o
   2   8   2      184.84      191.01      3.88 o
   3   8   2      173.02      164.98      3.79 o
   4   8   2      141.85      131.69      6.58 o
   5   8   2        6.16        6.37      4.02 o
   6   8   2      128.11      112.16     29.50 o
   0   9   2      476.61      462.35      9.04 o
   1   9   2      122.01      121.16      3.39 o
   2   9   2       11.22       15.83      2.36 o
   3   9   2      280.18      274.67      5.72 o
   4   9   2      216.65      215.15      6.88 o
   5   9   2      122.80      125.14      6.11 o
   0  10   2      471.33      442.60      9.05 o
   1  10   2      327.71      328.04      5.56 o
   2  10   2       48.53       63.99      3.18 o
   3  10   2      746.13      738.15     10.68 o
   4  10   2      194.33      192.19      7.06 o
   5  10   2       84.79       90.76      9.11 o
   0  11   2     1193.38     1163.00     20.13 o
   1  11   2        3.63        3.92      2.38 o
   2  11   2      269.44      294.15      9.19 o
   3  11   2      662.48      666.69     10.44 o
   4  11   2       61.16       49.00     10.40 o
   5  11   2       32.85       33.38      5.83 o
   0  12   2       13.01       15.88      3.83 o
   1  12   2        4.70       12.04      2.66 o
   2  12   2       76.98       75.27      5.27 o
   3  12   2      227.57      232.28      5.48 o
   4  12   2      171.57      163.91      6.88 o
   0  13   2       20.32       29.56      4.30 o
   1  13   2      364.47      349.04      5.77 o
   2  13   2       80.69       79.97      5.78 o
   3  13   2       69.06       79.42      5.14 o
   4  13   2       31.03       16.50      4.75 o
   0  14   2        0.00        4.51      4.38 o
   1  14   2        6.40        5.79      2.65 o
   2  14   2       20.64       21.40      3.22 o
   3  14   2      204.58      207.48      9.15 o
   0  15   2       14.57        8.12      3.75 o
   1  15   2       15.16       11.96      3.02 o
   2  15   2       13.87       13.23      3.14 o
   3  15   2      100.40      116.48     13.20 o
   0  16   2       15.66       16.62      4.68 o
   1  16   2       71.84       65.76      5.73 o
   1   0   3     8026.31     8334.42    622.25 o
   2   0   3     1143.67     1157.11     23.98 o
   3   0   3     1028.77     1072.21     15.49 o
   4   0   3      996.22      939.36     15.90 o
   5   0   3       19.53       26.34      6.90 o
   6   0   3      100.94       90.57     12.11 o
   0   1   3      153.70      139.81      3.78 o
   1   1   3     6442.08     6244.86     91.97 o
   2   1   3     1202.96     1273.93     14.65 o
   3   1   3     1324.05     1398.12     16.56 o
   4   1   3      100.07       95.76      4.23 o
   5   1   3      159.17      163.25      9.17 o
   6   1   3      121.70      133.43     13.74 o
   0   2   3     5113.69     4783.12    106.11 o
   1   2   3     3020.21     2888.49     28.64 o
   2   2   3      835.56      829.24      8.63 o
   3   2   3      812.60      859.21      9.60 o
   4   2   3      437.10      443.69      6.32 o
   5   2   3      164.99      159.30      7.35 o
   6   2   3       40.11       51.70      8.11 o
   7   2   3       12.89        9.00     11.71 o
   0   3   3      998.64      968.83     13.60 o
   1   3   3     1365.72     1300.72     13.84 o
   2   3   3     1098.62     1071.18     10.85 o
   3   3   3      234.31      233.45      3.55 o
   4   3   3      312.00      298.35      4.95 o
   5   3   3      381.89      350.37      8.42 o
   6   3   3      207.14      235.31     12.43 o
   0   4   3      597.03      559.79     11.55 o
   1   4   3      239.35      228.67      3.64 o
   2   4   3      645.90      665.37      7.55 o
   3   4   3      151.96      171.64      3.42 o
   4   4   3      199.89      188.60      4.26 o
   5   4   3      110.05      101.05      5.73 o
   6   4   3      127.03       91.61     14.33 o
   0   5   3       66.36       76.98      7.74 o
   1   5   3      278.76      278.96      4.61 o
   2   5   3      334.74      355.68      4.86 o
   3   5   3      505.64      507.57      6.69 o
   4   5   3       40.33       51.04      3.21 o
   5   5   3      103.37       95.27      4.24 o
   6   5   3      142.75      147.48     11.91 o
   0   6   3      102.47       92.57      3.99 o
   1   6   3      425.65      449.75      5.92 o
   2   6   3      121.07      111.67      2.84 o
   3   6   3       59.79       66.51      2.98 o
   4   6   3       29.48       34.73      3.83 o
   5   6   3       17.94       17.99      3.51 o
   6   6   3       63.05       64.51     14.33 o
   0   7   3     1667.01     1857.48     27.91 o
   1   7   3      574.94      572.19      7.49 o
   2   7   3      122.95      106.70      3.12 o
   3   7   3      368.07      373.03      5.29 o
   4   7   3       26.96       25.81      3.92 o
   5   7   3      276.37      242.06      7.26 o
   6   7   3       48.77       33.58     11.04 o
   0   8   3       17.66       19.85      3.15 o
   1   8   3     1561.48     1564.01     18.91 o
   2   8   3       91.34      100.25      3.09 o
   3   8   3       88.40       86.31      3.46 o
   4   8   3       36.32       38.70      4.46 o
   5   8   3      179.61      184.18      6.22 o
   6   8   3       17.84       14.50     11.07 o
   0   9   3      155.31      157.01      5.08 o
   1   9   3      817.72      840.00     11.20 o
   2   9   3      883.38      827.65     10.19 o
   3   9   3      286.08      288.32      5.17 o
   4   9   3      195.64      188.98     11.23 o
   5   9   3      259.52      257.37      8.36 o
   0  10   3      356.68      321.82      7.43 o
   1  10   3      503.14      490.77      7.57 o
   2  10   3      205.42      206.28      4.37 o
   3  10   3      498.98      467.88      7.66 o
   4  10   3      139.99      140.04      8.98 o
   5  10   3      300.75      312.04     11.02 o
   0  11   3       68.69       86.16      4.74 o
   1  11   3      285.14      272.62      5.27 o
   2  11   3      102.21       99.33      3.73 o
   3  11   3      353.75      347.97      6.53 o
   4  11   3       27.50       24.37      4.50 o
   5  11   3       23.17       22.72      4.68 o
   0  12   3       72.41       72.50      4.80 o
   1  12   3      384.57      368.99      6.15 o
   2  12   3       68.43       72.55      4.94 o
   3  12   3      277.83      281.97      6.53 o
   4  12   3       99.24      107.72      6.43 o
   0  13   3      129.31      121.16      7.37 o
   1  13   3       94.85       94.91      3.80 o
   2  13   3       82.87       81.11      4.02 o
   3  13   3       54.88       45.76      7.48 o
   4  13   3      160.40      167.47      6.63 o
   0  14   3      537.53      517.29     16.88 o
   1  14   3       64.29       61.83      4.36 o
   2  14   3       97.63       99.75      4.11 o
   3  14   3       33.45       36.49      4.98 o
   0  15   3       91.07       97.14      5.99 o
   1  15   3        3.03        0.43      2.92 o
   2  15   3        9.64       13.50      3.31 o
   3  15   3       18.52       13.91      7.54 o
   0  16   3       10.32        8.68      4.53 o
   1  16   3       28.31       26.54      3.53 o
   0   0   4      410.07      431.87     15.01 o
   2   0   4       35.55       36.27      2.53 o
   3   0   4       19.80       18.98      2.37 o
   4   0   4       59.21       62.34      3.72 o
   5   0   4      428.26      453.57     18.28 o
   6   0   4      101.47       83.39     11.68 o
   0   1   4     2347.39     2378.03     68.15 o
   1   1   4      156.94      161.71      2.90 o
   2   1   4     2937.50     3017.45     42.16 o
   3   1   4      229.13      248.33      3.54 o
   4   1   4      123.95      113.84      3.73 o
   5   1   4     1068.21     1037.38     19.73 o
   6   1   4       10.77       15.33      6.66 o
   7   1   4      118.46      140.59     21.86 o
   0   2   4    18944.03    19707.65   1174.10 o
   1   2   4     5804.13     5524.31     86.47 o
   2   2   4       88.32       88.15      4.39 o
   3   2   4     1709.04     1878.57     19.41 o
   4   2   4      999.12     1017.44     12.95 o
   5   2   4      229.60      241.90      8.51 o
   6   2   4       71.34       72.14     13.01 o
   0   3   4     6327.13     5818.77     76.06 o
   1   3   4      180.95      194.27      2.97 o
   2   3   4     5289.96     5569.57     52.08 o
   3   3   4      316.87      296.85      5.10 o
   4   3   4       86.08       89.88      3.87 o
   5   3   4       84.22       79.59      5.88 o
   6   3   4      257.67      269.17     24.23 o
   0   4   4        5.26       14.37      2.45 o
   1   4   4      177.07      174.12      2.81 o
   2   4   4      166.24      166.08      3.08 o
   3   4   4       15.35       15.39      1.76 o
   4   4   4      214.95      207.42      4.08 o
   5   4   4       62.39       58.30      4.27 o
   6   4   4      347.85      335.13     12.63 o
   0   5   4      299.16      292.95      6.38 o
   1   5   4       34.49       41.34      2.18 o
   2   5   4      484.34      463.21      5.87 o
   3   5   4      454.09      480.41      5.91 o
   4   5   4      250.51      255.15      4.66 o
   5   5   4        8.26       13.15      3.30 o
   6   5   4       14.67       11.09     12.13 o
   0   6   4     1773.97     1740.14     26.39 o
   1   6   4       37.60       43.82      2.41 o
   2   6   4       19.11       20.44      2.03 o
   3   6   4        5.97       10.41      2.34 o
   4   6   4      125.91      135.04      5.37 o
   5   6   4      136.25      119.77      4.73 o
   6   6   4       17.32        1.97      9.17 o
   0   7   4      971.73      994.24     17.89 o
   1   7   4      142.32      149.93      3.34 o
   2   7   4      301.47      286.05      4.50 o
   3   7   4      119.63      103.03      2.92 o
   4   7   4       24.31       21.53      3.47 o
   5   7   4      154.56      139.54      8.22 o
   6   7   4       13.26       17.52     10.45 o
   0   8   4      223.17      233.00      6.71 o
   1   8   4       15.91       20.16      2.23 o
   2   8   4      286.24      276.11      4.69 o
   3   8   4       42.18       46.92      3.08 o
   4   8   4      239.74      219.25      6.73 o
   5   8   4       57.12       57.97      8.10 o
   6   8   4       18.81       11.46     10.75 o
   0   9   4       24.04       29.66      3.97 o
   1   9   4      374.51      360.60      5.72 o
   2   9   4       94.41       83.37      3.32 o
   3   9   4      419.39      388.23      6.18 o
   4   9   4      290.02      295.66      8.00 o
   5   9   4       23.96       21.00      4.00 o
   0  10   4      198.61      192.33     13.44 o
   1  10   4      508.32      474.82      9.56 o
   2  10   4       32.80       42.15      3.11 o
   3  10   4      459.48      453.88      7.01 o
   4  10   4      238.80      224.75      7.24 o
   5  10   4      340.70      330.13      7.99 o
   0  11   4       19.47       17.07      4.26 o
   1  11   4       83.96       89.96      3.87 o
   2  11   4      505.62      496.62      8.11 o
   3  11   4      268.03      260.88      5.61 o
   4  11   4       66.99       55.59      6.94 o
   5  11   4      188.04      179.74      7.61 o
   0  12   4      425.15      405.08     10.15 o
   1  12   4      656.71      671.13     10.04 o
   2  12   4      148.38      149.98      4.60 o
   3  12   4      303.20      291.77      6.65 o
   4  12   4      105.24       94.83      5.61 o
   0  13   4      631.95      612.07     13.54 o
   1  13   4      371.89      352.72      6.80 o
   2  13   4       67.36       77.41      4.06 o
   3  13   4       30.38       37.18      4.36 o
   4  13   4      170.68      160.25      7.51 o
   0  14   4        9.47        4.35      4.25 o
   1  14   4       76.26       90.57      4.57 o
   2  14   4       26.38       23.56      3.37 o
   3  14   4        3.76       -2.05      4.16 o
   0  15   4       59.66       56.05     11.47 o
   1  15   4        9.62       16.73      3.33 o
   2  15   4        7.19        7.34      3.21 o
   0  16   4        0.02       -6.36      4.32 o
   1  16   4       49.75       46.82      6.07 o
   1   0   5      542.87      559.20     11.05 o
   2   0   5     4014.01     4202.40     56.58 o
   3   0   5      237.96      260.00      5.29 o
   4   0   5      500.46      511.11     12.21 o
   5   0   5      109.67      105.85     12.66 o
   6   0   5       59.88       86.85     12.45 o
   0   1   5     2088.91     2119.44     68.39 o
   1   1   5    14749.21    14783.41    231.77 o
   2   1   5     1308.75     1268.20     14.05 o
   3   1   5      292.19      364.27      5.12 o
   4   1   5      205.68      197.74      3.88 o
   5   1   5      532.62      510.76     21.59 o
   6   1   5       20.47       26.66      7.11 o
   0   2   5     4576.25     4299.18    117.92 o
   1   2   5     4595.10     4646.13     48.19 o
   2   2   5      163.49      186.87      3.56 o
   3   2   5       55.20       64.34      2.60 o
   4   2   5      316.86      320.42      6.04 o
   5   2   5      105.32      119.09      7.07 o
   6   2   5      705.20      732.79     28.66 o
   0   3   5        4.39        7.48      2.02 o
   1   3   5      838.93      788.59      8.27 o
   2   3   5      842.24      854.98      9.10 o
   3   3   5      382.80      395.19      5.35 o
   4   3   5      256.87      248.44      5.40 o
   5   3   5       72.19       74.26      6.95 o
   6   3   5       37.62       30.17      7.85 o
   0   4   5     1279.94     1153.10     18.05 o
   1   4   5      202.48      213.44      3.20 o
   2   4   5      673.82      790.17      8.55 o
   3   4   5      235.56      261.30      3.93 o
   4   4   5      287.86      275.18      4.83 o
   5   4   5      147.31      135.56      6.06 o
   6   4   5       44.42       50.48     12.34 o
   0   5   5     1966.58     2057.40     28.06 o
   1   5   5     2438.06     2547.22     23.41 o
   2   5   5      241.13      253.70      4.13 o
   3   5   5      321.78      325.69      4.60 o
   4   5   5       98.24       96.99      3.31 o
   5   5   5      104.24      101.71      4.43 o
   6   5   5       32.66       23.10      7.07 o
   0   6   5      349.28      339.17      7.10 o
   1   6   5     1327.77     1373.42     13.75 o
   2   6   5     1303.46     1389.16     14.06 o
   3   6   5       43.75       45.39      2.50 o
   4   6   5      166.52      169.30      4.84 o
   5   6   5      123.05      113.28      4.72 o
   6   6   5       99.70       99.62      9.17 o
   0   7   5      763.94      727.22     12.56 o
   1   7   5      952.21      953.17     10.53 o
   2   7   5      102.75      109.88      3.02 o
   3   7   5      116.25      123.39      3.32 o
   4   7   5      508.19      483.77     10.10 o
   5   7   5        3.69        9.74      3.46 o
   6   7   5       27.19       16.74     10.15 o
   0   8   5     1240.52     1334.11     23.41 o
   1   8   5      176.34      169.91      3.44 o
   2   8   5        9.51        9.35      2.16 o
   3   8   5      226.24      225.61      4.21 o
   4   8   5      309.06      288.40      6.66 o
   5   8   5      176.55      158.71      5.93 o
   6   8   5       77.03       66.20     12.97 o
   0   9   5       30.12       31.73      4.05 o
   1   9   5      393.60      391.52      6.07 o
   2   9   5      102.01       97.87      3.29 o
   3   9   5      575.52      559.56      8.05 o
   4   9   5      157.24      153.70      5.80 o
   5   9   5       81.42       87.05      6.80 o
   0  10   5       12.09       23.67      4.14 o
   1  10   5      236.60      228.49      4.62 o
   2  10   5      830.36      823.97      9.92 o
   3  10   5       77.15       84.86      3.46 o
   4  10   5       89.14       91.82      5.42 o
   5  10   5      202.95      198.65      6.30 o
   0  11   5       14.05       14.82      4.17 o
   1  11   5      313.20      294.67      5.46 o
   2  11   5      422.66      395.95      6.10 o
   3  11   5      318.23      311.18      6.15 o
   4  11   5      253.99      258.21      7.33 o
   5  11   5       56.23       53.66     10.07 o
   0  12   5      703.08      665.72     14.46 o
   1  12   5      521.59      510.96      8.37 o
   2  12   5      404.83      407.09      6.74 o
   3  12   5       29.96       30.20      3.63 o
   4  12   5       16.90       20.51      4.15 o
   0  13   5      217.05      217.81      7.56 o
   1  13   5      155.71      146.47      4.20 o
   2  13   5      345.80      317.19      6.92 o
   3  13   5      115.35      113.12      7.36 o
   4  13   5        0.65       -0.65      3.71 o
   0  14   5        8.27       12.82      4.57 o
   1  14   5       85.17       84.89      6.05 o
   2  14   5       17.13       16.06      3.07 o
   3  14   5        1.72        2.54      4.17 o
   0  15   5        8.41        2.77      4.40 o
   1  15   5       69.90       74.36      4.88 o
   2  15   5       51.52       57.88      6.51 o
   0  16   5       61.01       59.57      9.09 o
   1  16   5       21.57       22.42      3.33 o
   1   0   6      108.89      110.96      3.72 o
   2   0   6     1247.43     1298.46     18.51 o
   3   0   6      155.72      179.65      4.45 o
   4   0   6        6.87        3.83      2.99 o
   5   0   6        2.08        7.45      8.96 o
   6   0   6        0.01       -8.60     12.24 o
   0   1   6    13930.30    14078.23    439.35 o
   1   1   6    10871.19    11103.17    120.79 o
   2   1   6      918.83      958.69     11.10 o
   3   1   6      569.95      532.03      6.21 o
   4   1   6      851.54      853.27     10.57 o
   5   1   6      175.30      169.08      9.12 o
   6   1   6      142.98      176.27     12.57 o
   0   2   6       38.47       40.43      3.26 o
   1   2   6      515.80      513.50      6.18 o
   2   2   6     1386.14     1417.51     15.74 o
   3   2   6      217.13      227.70      3.74 o
   4   2   6       53.54       66.45      3.10 o
   5   2   6      834.97      869.76     19.98 o
   6   2   6       21.89       25.32      7.20 o
   0   3   6      427.39      445.52      7.48 o
   1   3   6      235.17      216.51      3.23 o
   2   3   6     2658.74     2741.87     27.62 o
   3   3   6      204.79      203.08      3.91 o
   4   3   6      359.89      363.62      6.73 o
   5   3   6        1.93        2.76      5.47 o
   6   3   6       64.25       93.03     18.36 o
   0   4   6      335.24      301.26      5.27 o
   1   4   6     2723.18     2783.95     26.64 o
   2   4   6      420.26      469.28      5.97 o
   3   4   6      174.15      179.64      3.05 o
   4   4   6      120.38      127.83      3.59 o
   5   4   6       84.79       77.66      5.58 o
   6   4   6       45.05       37.70      8.93 o
   0   5   6     1932.30     2002.40     27.40 o
   1   5   6      109.81      120.76      2.72 o
   2   5   6      405.76      395.26      5.34 o
   3   5   6       30.21       37.03      2.62 o
   4   5   6       83.53       85.72      3.30 o
   5   5   6      186.17      168.37      5.83 o
   6   5   6        1.85       -2.35      6.17 o
   0   6   6      138.04      182.32      5.97 o
   1   6   6     1081.68     1162.63     11.48 o
   2   6   6      655.16      672.74      8.01 o
   3   6   6      204.21      198.29      3.85 o
   4   6   6      307.28      295.12      5.68 o
   5   6   6       43.47       40.91      3.97 o
   6   6   6       23.11       15.78      6.55 o
   0   7   6      218.61      218.44      5.32 o
   1   7   6      398.34      427.64      5.47 o
   2   7   6       68.35       73.53      2.98 o
   3   7   6      187.05      193.74      4.00 o
   4   7   6      300.49      296.93      7.20 o
   5   7   6      181.35      159.71      5.48 o
   6   7   6        1.40       -6.39      9.00 o
   0   8   6       17.25       24.56      3.22 o
   1   8   6      618.67      638.70      7.64 o
   2   8   6      185.74      169.80      3.47 o
   3   8   6      195.66      197.08      4.33 o
   4   8   6      299.64      291.81      6.74 o
   5   8   6       34.19       26.75      3.88 o
   6   8   6       15.21       15.02     10.50 o
   0   9   6      449.47      437.91      8.95 o
   1   9   6       15.20       17.39      2.16 o
   2   9   6      115.17      117.84      3.49 o
   3   9   6      277.94      282.03      4.74 o
   4   9   6      135.98      122.03      5.56 o
   5   9   6       16.05       12.33      3.87 o
   0  10   6        1.39       -2.88      3.21 o
   1  10   6       28.87       37.24      2.69 o
   2  10   6      181.64      172.32      4.03 o
   3  10   6      686.06      697.73      9.11 o
   4  10   6       31.76       30.90      5.11 o
   5  10   6       16.71       13.48      5.32 o
   0  11   6       22.45       19.80      4.43 o
   1  11   6       14.27       14.64      2.54 o
   2  11   6      655.04      665.97      8.66 o
   3  11   6      201.04      206.80      5.20 o
   4  11   6       71.22       64.07      5.36 o
   5  11   6       24.91       19.66      4.20 o
   0  12   6       69.96       71.24      5.59 o
   1  12   6      127.11      123.41      3.69 o
   2  12   6       13.11       13.93      2.87 o
   3  12   6       54.81       49.76      4.00 o
   4  12   6       48.69       33.44      4.98 o
   0  13   6      347.04      353.30      8.54 o
   1  13   6       64.88       80.58      4.08 o
   2  13   6      173.84      180.49      4.59 o
   3  13   6       34.82       28.16      5.00 o
   4  13   6        6.37        5.69      3.94 o
   0  14   6       71.98       56.77      8.02 o
   1  14   6      104.52      104.16      3.69 o
   2  14   6       20.24       21.61      3.08 o
   3  14   6       73.48       55.79      8.75 o
   0  15   6        2.23        0.31      4.00 o
   1  15   6       56.73       57.41      5.18 o
   2  15   6        3.24        2.94      2.84 o
   0  16   6       11.07        4.06      4.13 o
   1  16   6       35.26       34.41      4.34 o
   1   0   7     4047.60     4111.66     61.17 o
   2   0   7     1965.34     2010.44     27.82 o
   3   0   7       60.37       65.19      4.74 o
   4   0   7      678.50      669.79     13.91 o
   5   0   7      187.89      170.13     13.22 o
   6   0   7       37.91       32.58     15.48 o
   0   1   7      370.86      357.93      6.57 o
   1   1   7     2055.59     2097.63     22.71 o
   2   1   7     2997.13     3074.60     34.24 o
   3   1   7      217.79      215.87      3.62 o
   4   1   7      256.80      237.41      4.39 o
   5   1   7       69.87       71.15      7.92 o
   6   1   7        7.22        8.61      6.91 o
   0   2   7     1822.41     1758.97     27.17 o
   1   2   7     1226.26     1201.82     12.86 o
   2   2   7       99.53       85.28      3.45 o
   3   2   7      660.06      707.28      8.91 o
   4   2   7      846.59      868.46     10.88 o
   5   2   7       20.42       15.10      6.60 o
   6   2   7       31.80       45.43      7.82 o
   0   3   7       17.63       15.40      2.65 o
   1   3   7      131.01      132.31      3.04 o
   2   3   7      214.41      207.27      3.90 o
   3   3   7        8.97        9.53      2.16 o
   4   3   7      112.32      106.93      4.10 o
   5   3   7      336.89      329.60     11.32 o
   6   3   7      103.85      123.98      9.73 o
   0   4   7     1718.35     1674.70     23.43 o
   1   4   7      593.13      610.43      7.00 o
   2   4   7      794.68      750.01      8.29 o
   3   4   7      621.49      656.09      7.27 o
   4   4   7      231.40      257.48      5.32 o
   5   4   7       76.53       85.36     10.88 o
   6   4   7       51.81       63.53     12.10 o
   0   5   7     3163.01     3237.97     40.32 o
   1   5   7       65.35       82.23      3.23 o
   2   5   7      120.38      104.91      2.83 o
   3   5   7      204.00      188.33      3.55 o
   4   5   7      149.27      156.09      4.04 o
   5   5   7      243.01      211.65      6.23 o
   6   5   7       22.46       20.22      9.73 o
   0   6   7        1.41        2.47      2.65 o
   1   6   7      124.02      135.01      2.89 o
   2   6   7      359.03      380.59      5.38 o
   3   6   7       48.80       61.41      2.86 o
   4   6   7       49.40       44.85      3.08 o
   5   6   7       28.91       27.08      3.79 o
   6   6   7       44.60       45.00     13.76 o
   0   7   7     1646.66     1689.29     23.79 o
   1   7   7      456.89      514.95      6.05 o
   2   7   7      325.64      323.09      4.98 o
   3   7   7       67.64       70.75      3.01 o
   4   7   7      232.15      216.25      5.08 o
   5   7   7       61.38       57.59      6.29 o
   6   7   7       22.21       -0.88      9.59 o
   0   8   7     1020.37     1034.76     15.63 o
   1   8   7      400.59      409.37      5.46 o
   2   8   7      328.45      335.52      4.96 o
   3   8   7       65.06       71.83      4.13 o
   4   8   7      422.30      401.16      8.38 o
   5   8   7        3.68        1.49      3.48 o
   0   9   7        9.87       11.14      3.31 o
   1   9   7       83.16       92.29      2.95 o
   2   9   7      809.51      777.46      9.02 o
   3   9   7     1459.43     1518.07     16.73 o
   4   9   7        4.61        3.69      3.45 o
   5   9   7       44.96       37.05      5.66 o
   0  10   7       97.25       93.51      4.81 o
   1  10   7      585.16      591.82      7.59 o
   2  10   7      623.10      566.91      7.29 o
   3  10   7      166.68      167.95      4.28 o
   4  10   7       57.51       56.81      4.58 o
   5  10   7       19.38       18.61      5.11 o
   0  11   7       15.85       17.97      4.07 o
   1  11   7      309.11      293.35      4.98 o
   2  11   7      206.45      202.53      4.34 o
   3  11   7       80.28       81.39      4.96 o
   4  11   7       66.82       62.35      5.96 o
   0  12   7        2.08        4.65      3.80 o
   1  12   7      227.65      206.75      4.31 o
   2  12   7      236.35      221.65      4.51 o
   3  12   7       30.80       32.38      4.95 o
   4  12   7       87.78       79.30      6.60 o
   0  13   7      556.05      531.87     11.12 o
   1  13   7        0.79        1.77      2.51 o
   2  13   7       45.97       40.83      3.58 o
   3  13   7       54.94       54.52      4.41 o
   4  13   7       14.62       12.67      4.07 o
   0  14   7       26.59       18.27      4.25 o
   1  14   7       98.54       95.87      3.44 o
   2  14   7        1.22       -2.33      2.66 o
   3  14   7       46.33       53.75      6.31 o
   0  15   7       26.94       26.85      4.58 o
   1  15   7       37.20       33.05      3.49 o
   2  15   7       61.44       59.81      4.04 o
   0  16   7       30.63       24.80      5.60 o
   0   0   8       86.97       80.22      5.23 o
   1   0   8      917.47      908.75     15.21 o
   2   0   8      786.74      904.60     17.51 o
   3   0   8      585.71      634.26     10.38 o
   4   0   8      105.69      116.26      6.85 o
   5   0   8        0.76       -2.54      8.71 o
   6   0   8        1.12       -1.65      9.30 o
   0   1   8     1459.92     1467.40     21.09 o
   1   1   8      649.84      629.65      7.95 o
   2   1   8      275.01      298.19      4.72 o
   3   1   8     1082.78     1139.62     12.53 o
   4   1   8      222.77      219.82      4.53 o
   5   1   8      128.29      138.63      8.63 o
   6   1   8      167.68      172.92     15.88 o
   0   2   8       75.57       83.75      4.20 o
   1   2   8     2230.92     2207.06     22.62 o
   2   2   8     2676.24     2681.92     28.69 o
   3   2   8       72.90       72.78      3.22 o
   4   2   8      109.13      107.56      3.38 o
   5   2   8      174.80      176.34      9.21 o
   6   2   8       65.82       64.65     13.68 o
   0   3   8      160.33      177.86      4.62 o
   1   3   8     1075.22     1104.26     12.68 o
   2   3   8       13.95       18.80      2.34 o
   3   3   8      271.23      278.79      4.46 o
   4   3   8      182.66      171.39      4.92 o
   5   3   8       62.69       65.21      7.90 o
   6   3   8       89.00       95.67     14.46 o
   0   4   8      361.66      344.63      6.63 o
   1   4   8       75.17       79.75      3.43 o
   2   4   8      410.47      413.92      5.64 o
   3   4   8      186.32      208.99      3.73 o
   4   4   8      121.69      119.12      4.00 o
   5   4   8      308.02      304.80      9.20 o
   6   4   8       39.50       50.30      8.37 o
   0   5   8      710.40      743.61     11.10 o
   1   5   8      226.59      254.96      4.04 o
   2   5   8      448.98      417.66      5.68 o
   3   5   8        1.72        3.04      1.99 o
   4   5   8      309.62      288.95      5.73 o
   5   5   8       26.92       26.98      4.38 o
   6   5   8       20.93        7.84      6.67 o
   0   6   8      203.38      185.90      4.40 o
   1   6   8       87.21       85.89      4.21 o
   2   6   8      447.93      440.77      6.00 o
   3   6   8       39.34       41.35      2.74 o
   4   6   8      108.78      109.28      4.43 o
   5   6   8      121.90      100.45      7.77 o
   6   6   8       15.22       13.25      6.70 o
   0   7   8      805.38      876.69     13.52 o
   1   7   8      550.11      541.96      6.36 o
   2   7   8      104.55      109.70      3.18 o
   3   7   8      295.83      299.74      5.09 o
   4   7   8      866.74      869.80     13.54 o
   5   7   8        4.15        4.63      3.43 o
   6   7   8       13.18       18.68     10.70 o
   0   8   8      120.89      137.46      4.65 o
   1   8   8      250.23      244.96      3.96 o
   2   8   8      186.72      198.41      4.09 o
   3   8   8      305.84      333.54      5.54 o
   4   8   8       52.89       53.52      4.80 o
   5   8   8      109.45      106.93      4.90 o
   0   9   8       60.22       64.94      4.57 o
   1   9   8      129.35      122.56      3.26 o
   2   9   8     1122.36     1140.37     12.89 o
   3   9   8      537.17      537.77      7.53 o
   4   9   8      115.82      102.86      4.81 o
   5   9   8        1.06       -3.76      3.53 o
   0  10   8       11.35        9.88      3.65 o
   1  10   8       96.40       92.72      3.16 o
   2  10   8      262.22      267.09      4.73 o
   3  10   8       38.89       43.55      3.22 o
   4  10   8      270.46      242.46      8.86 o
   5  10   8       76.76       69.38      9.36 o
   0  11   8        1.50       -2.08      3.51 o
   1  11   8        9.02        9.49      2.52 o
   2  11   8       51.02       52.25      3.12 o
   3  11   8      485.38      487.25      8.98 o
   4  11   8       25.84       26.30      4.58 o
   0  12   8        5.28        2.47      3.75 o
   1  12   8        0.38       -1.52      2.45 o
   2  12   8       21.14       16.09      2.74 o
   3  12   8        3.68        5.11      3.40 o
   4  12   8        1.59       -2.86      3.63 o
   0  13   8      281.40      285.73      7.80 o
   1  13   8      232.35      229.36      4.66 o
   2  13   8       56.42       53.13      3.43 o
   3  13   8       85.62       85.04      6.80 o
   0  14   8        1.15        1.10      3.95 o
   1  14   8      163.84      165.43      4.15 o
   2  14   8       23.14       31.40      4.34 o
   3  14   8       20.50       18.38      3.81 o
   0  15   8       26.38       19.94      4.69 o
   1  15   8      110.45       92.19      5.14 o
   2  15   8        0.01       -0.68      2.81 o
   1   0   9     2683.98     2686.26     41.15 o
   2   0   9      920.48     1018.76     19.36 o
   3   0   9      100.22      103.96      4.90 o
   4   0   9       11.87       11.60      4.02 o
   5   0   9      204.56      205.21     13.87 o
   6   0   9        5.63       -1.37      9.32 o
   0   1   9      197.03      221.46      5.28 o
   1   1   9       47.64       54.52      2.85 o
   2   1   9     4513.06     4800.64     52.80 o
   3   1   9       20.51       25.66      2.31 o
   4   1   9       57.75       60.74      3.27 o
   5   1   9      238.70      257.33     10.69 o
   6   1   9       39.37       47.33     16.94 o
   0   2   9     2225.04     2296.82     35.37 o
   1   2   9      411.64      378.92      5.03 o
   2   2   9     1577.10     1664.56     18.56 o
   3   2   9      580.95      616.01      7.71 o
   4   2   9      269.49      243.01      4.94 o
   5   2   9       40.04       37.29      7.41 o
   6   2   9        4.77        7.49      6.98 o
   0   3   9       48.39       54.26      3.62 o
   1   3   9     1489.50     1526.91     16.24 o
   2   3   9      151.31      147.60      3.57 o
   3   3   9       32.40       34.23      2.50 o
   4   3   9     1001.81     1023.97     13.70 o
   5   3   9       70.35       74.25     11.32 o
   6   3   9        5.16        5.20      6.71 o
   0   4   9      432.91      427.46      7.80 o
   1   4   9      649.12      643.24      7.83 o
   2   4   9      139.17      134.34      3.24 o
   3   4   9       11.51       13.18      2.33 o
   4   4   9      146.10      153.22      4.98 o
   5   4   9       60.52       54.15      6.17 o
   6   4   9      154.16      137.21      9.35 o
   0   5   9     4107.81     4058.78     54.93 o
   1   5   9      674.33      696.67      8.40 o
   2   5   9      211.20      213.10      4.20 o
   3   5   9        1.32        0.61      2.25 o
   4   5   9      340.30      329.27      6.26 o
   5   5   9       79.85       71.06      7.91 o
   6   5   9       19.76        4.44      6.67 o
   0   6   9      575.90      635.12      9.59 o
   1   6   9      374.60      404.87      5.85 o
   2   6   9      541.26      558.28      7.11 o
   3   6   9      277.18      275.37      4.81 o
   4   6   9       52.47       43.32      3.58 o
   5   6   9        2.51       -2.02      3.82 o
   6   6   9       30.31       40.58      7.68 o
   0   7   9        2.32       -1.59      2.30 o
   1   7   9      607.64      614.26      7.42 o
   2   7   9       50.00       60.14      2.79 o
   3   7   9       75.26       75.15      3.29 o
   4   7   9      135.42      164.26      6.39 o
   5   7   9      307.54      287.89      8.83 o
   0   8   9       33.69       37.50      3.07 o
   1   8   9      686.38      696.55      7.85 o
   2   8   9       17.59       24.12      2.64 o
   3   8   9      411.48      392.64      6.14 o
   4   8   9       97.08       91.51      5.14 o
   5   8   9       41.16       40.69      4.14 o
   0   9   9      596.51      601.27      9.60 o
   1   9   9      199.30      202.01      3.84 o
   2   9   9      134.58      132.41      3.80 o
   3   9   9       49.36       46.77      3.23 o
   4   9   9      252.25      271.95      7.48 o
   5   9   9       15.40       12.27      3.78 o
   0  10   9       64.93       83.29      4.71 o
   1  10   9       80.45       93.98      3.30 o
   2  10   9      118.77      115.38      3.59 o
   3  10   9      187.53      191.76      4.55 o
   4  10   9       99.90       94.45      5.55 o
   5  10   9       13.00       16.11      3.96 o
   0  11   9      136.36      147.49      5.63 o
   1  11   9        8.59        8.95      2.48 o
   2  11   9       24.74       30.18      2.93 o
   3  11   9       61.76       71.05      6.54 o
   4  11   9       51.30       59.60      4.67 o
   0  12   9       24.88       28.32      4.22 o
   1  12   9       51.39       52.43      3.65 o
   2  12   9      209.74      221.88      4.81 o
   3  12   9       20.36       26.91      3.84 o
   4  12   9       47.08       51.81      5.03 o
   0  13   9       42.73       37.59      3.81 o
   1  13   9      311.00      289.70      5.57 o
   2  13   9       13.53       11.68      2.98 o
   3  13   9      108.22      107.83      6.89 o
   0  14   9       28.53       27.51      3.87 o
   1  14   9      182.52      174.25      4.27 o
   2  14   9       25.30       25.56      3.15 o
   0  15   9       40.13       40.46      4.05 o
   1  15   9       50.05       54.39      5.47 o
   0   0  10      803.60      815.80     18.22 o
   1   0  10        0.39        3.35      3.40 o
   2   0  10     1107.98     1138.96     19.82 o
   3   0  10      179.54      184.18      5.57 o
   4   0  10      807.14      803.75     16.76 o
   5   0  10      126.85      130.86     12.38 o
   6   0  10       35.92       47.78     11.77 o
   0   1  10       11.58       14.19      3.05 o
   1   1  10     1921.76     1972.61     21.85 o
   2   1  10      558.28      529.08      7.22 o
   3   1  10      775.42      777.74      9.30 o
   4   1  10      482.83      485.96      7.55 o
   5   1  10      124.29      102.87     11.96 o
   6   1  10       33.00       38.89      9.54 o
   0   2  10       33.20       35.70      3.94 o
   1   2  10     1463.29     1506.62     15.43 o
   2   2  10      823.05      842.33     10.40 o
   3   2  10      358.32      381.61      5.62 o
   4   2  10      230.96      236.78      5.01 o
   5   2  10       32.46       31.85      7.82 o
   6   2  10       16.60       12.10      7.18 o
   0   3  10       39.98       32.58      3.43 o
   1   3  10     2847.69     2912.31     28.48 o
   2   3  10      101.64      108.40      3.34 o
   3   3  10      617.42      593.22      8.71 o
   4   3  10      144.10      136.82      4.17 o
   5   3  10        6.32        2.80      8.64 o
   6   3  10       86.15       93.99      8.66 o
   0   4  10       79.97       78.89      3.94 o
   1   4  10      533.72      538.23      6.59 o
   2   4  10      503.31      511.04      7.14 o
   3   4  10      184.01      188.58      4.01 o
   4   4  10      295.27      284.58      9.35 o
   5   4  10       37.21       38.46      6.47 o
   6   4  10       40.90       48.73     16.07 o
   0   5  10      210.26      216.37      5.43 o
   1   5  10      302.64      286.57      4.67 o
   2   5  10       35.62       44.35      2.87 o
   3   5  10       49.17       50.02      2.91 o
   4   5  10      212.22      206.68      5.16 o
   5   5  10      133.77      125.67      8.05 o
   6   5  10        2.22       -1.81      6.24 o
   0   6  10      744.51      732.38     11.86 o
   1   6  10       86.36       88.45      3.10 o
   2   6  10       49.37       57.43      2.82 o
   3   6  10      339.08      341.83      5.88 o
   4   6  10      159.93      167.32      4.80 o
   5   6  10       98.67       94.02      6.21 o
   6   6  10       27.89       33.00      7.46 o
   0   7  10        2.57       -1.19      2.63 o
   1   7  10      152.18      166.33      3.61 o
   2   7  10      292.15      300.76      4.93 o
   3   7  10      454.66      465.32      6.78 o
   4   7  10       18.64       15.83      3.64 o
   5   7  10        7.50        6.31      4.93 o
   0   8  10      721.92      750.21     21.67 o
   1   8  10      217.21      203.52      4.03 o
   2   8  10      928.88      942.17     11.64 o
   3   8  10       44.24       49.34      3.20 o
   4   8  10       18.90       18.19      3.37 o
   5   8  10       40.12       37.86      6.48 o
   0   9  10        4.17        2.27      2.71 o
   1   9  10      276.56      278.91      4.93 o
   2   9  10      415.97      465.43      7.10 o
   3   9  10       99.85      104.69      3.70 o
   4   9  10      237.88      218.25      6.09 o
   5   9  10        5.57        3.51      4.35 o
   0  10  10       32.55       29.16      3.33 o
   1  10  10        3.79        0.45      2.34 o
   2  10  10       36.30       45.89      3.36 o
   3  10  10       35.75       40.34      3.29 o
   4  10  10      287.13      279.57      9.90 o
   0  11  10       76.31       76.24      4.00 o
   1  11  10       78.98       84.13      3.35 o
   2  11  10      134.38      129.02      4.09 o
   3  11  10      215.16      218.63      6.35 o
   4  11  10        9.07       11.68      3.87 o
   0  12  10     1210.29     1198.95     39.31 o
   1  12  10        9.61       11.55      2.74 o
   2  12  10       13.55       14.19      2.81 o
   3  12  10       57.23       68.76      6.33 o
   4  12  10       59.00       73.14      6.60 o
   0  13  10       32.94       37.17      5.35 o
   1  13  10      355.35      355.92      9.67 o
   2  13  10       40.64       36.38      4.35 o
   3  13  10       10.77        9.48      3.61 o
   0  14  10       32.90       22.74      4.16 o
   1  14  10       42.39       32.83      3.81 o
   2  14  10       16.42       16.75      3.07 o
   0  15  10        0.27       -3.70      3.31 o
   1  15  10        2.14        0.65      2.80 o
   1   0  11      265.49      288.53      7.29 o
   2   0  11     1295.63     1370.49     27.12 o
   3   0  11       42.53       55.34      4.20 o
   4   0  11      541.86      604.80     13.75 o
   5   0  11        2.08       -0.29      9.15 o
   6   0  11        1.54       -6.00     12.76 o
   0   1  11       10.43        7.35      3.01 o
   1   1  11      224.71      213.78      4.38 o
   2   1  11      453.70      466.77      6.31 o
   3   1  11      154.14      144.96      4.36 o
   4   1  11       21.39       25.32      3.58 o
   5   1  11        6.62       11.05      6.82 o
   6   1  11       22.80       18.69      7.43 o
   0   2  11       66.87       72.54      4.64 o
   1   2  11      536.02      528.96      6.90 o
   2   2  11     1602.50     1612.23     18.23 o
   3   2  11       61.47       67.98      3.03 o
   4   2  11      359.61      382.11      6.11 o
   5   2  11      173.63      164.89      9.47 o
   6   2  11       35.47       47.98      9.78 o
   0   3  11      102.80      107.55      4.94 o
   1   3  11      740.59      742.46      8.49 o
   2   3  11      500.49      558.27      7.74 o
   3   3  11      112.12      124.05      3.55 o
   4   3  11      748.42      740.72     10.42 o
   5   3  11       93.10       79.00     10.80 o
   6   3  11      116.43      138.62     11.79 o
   0   4  11      127.23      120.41      4.63 o
   1   4  11        7.17       10.76      2.06 o
   2   4  11      255.61      270.55      4.93 o
   3   4  11      322.21      336.32      5.53 o
   4   4  11       27.80       35.35      3.97 o
   5   4  11       44.67       53.38      5.85 o
   6   4  11        8.41       15.02      7.09 o
   0   5  11     1040.34     1149.97     17.40 o
   1   5  11      284.34      277.26      4.40 o
   2   5  11      175.27      165.52      4.03 o
   3   5  11       21.95       22.72      2.71 o
   4   5  11      384.47      365.81      9.23 o
   5   5  11      242.70      253.40      7.50 o
   6   5  11       42.35       61.29     13.61 o
   0   6  11       74.49       77.73      4.04 o
   1   6  11       89.84       95.29      3.23 o
   2   6  11       15.50       16.30      2.68 o
   3   6  11      470.67      477.41      7.31 o
   4   6  11       86.31       91.78      5.24 o
   5   6  11       45.03       36.12      6.74 o
   0   7  11       61.02       67.36      4.09 o
   1   7  11      534.70      515.99      7.07 o
   2   7  11      442.08      420.13      6.93 o
   3   7  11      168.00      187.74      4.62 o
   4   7  11      278.44      290.39      6.70 o
   5   7  11       11.99        4.25      5.11 o
   0   8  11      578.11      603.28     10.63 o
   1   8  11      257.90      248.77      4.47 o
   2   8  11      134.67      134.83      3.95 o
   3   8  11       12.57       12.28      2.78 o
   4   8  11       27.92       35.01      4.12 o
   5   8  11       52.64       76.45      8.33 o
   0   9  11       22.39       31.74      3.34 o
   1   9  11      164.87      178.77      4.02 o
   2   9  11      243.68      237.28      4.94 o
   3   9  11      129.47      147.95      4.12 o
   4   9  11       92.57       95.34      7.30 o
   5   9  11       12.16        7.17      4.56 o
   0  10  11       40.32       45.94      4.03 o
   1  10  11      457.59      470.40      6.90 o
   2  10  11      804.85      823.77     10.76 o
   3  10  11        5.96        2.99      2.84 o
   4  10  11       75.15       77.11      6.04 o
   0  11  11       37.05       34.28      3.57 o
   1  11  11      214.50      221.27      4.45 o
   2  11  11      415.99      414.51      7.74 o
   3  11  11        0.08        1.37      2.79 o
   4  11  11       25.57       25.75      4.32 o
   0  12  11       27.56       33.91      3.69 o
   1  12  11       14.77       13.37      2.78 o
   2  12  11      257.99      264.59      5.80 o
   3  12  11       31.39       36.78      3.97 o
   0  13  11      159.63      175.21      6.05 o
   1  13  11      138.96      125.16      4.13 o
   2  13  11       47.43       50.70      5.51 o
   3  13  11       24.41       18.79      3.79 o
   0  14  11       12.03        9.12      3.46 o
   1  14  11      196.92      210.16      5.12 o
   2  14  11        0.06       -1.74      3.08 o
   0  15  11        0.56       -4.96      3.73 o
   0   0  12      134.65      131.44      6.42 o
   1   0  12      410.57      419.28      9.20 o
   2   0  12      387.00      409.74      8.98 o
   3   0  12       46.26       54.23      3.56 o
   4   0  12      236.67      224.61      7.86 o
   5   0  12       41.59       38.83     10.75 o
   6   0  12        2.45       -0.99     12.03 o
   0   1  12      815.33      732.09     13.20 o
   1   1  12      346.22      371.82      5.98 o
   2   1  12       21.81       26.49      2.45 o
   3   1  12      135.56      153.40      3.85 o
   4   1  12      471.70      456.33      7.48 o
   5   1  12        0.47       -0.82      6.47 o
   6   1  12       16.58       16.81      7.39 o
   0   2  12      124.41      109.18      5.03 o
   1   2  12      211.25      220.15      4.15 o
   2   2  12      606.96      605.68      7.81 o
   3   2  12       49.55       56.13      3.22 o
   4   2  12       18.36       20.39      2.71 o
   5   2  12       84.10       58.60     12.98 o
   6   2  12        8.34        2.61      6.99 o
   0   3  12      547.42      510.36     10.37 o
   1   3  12      696.97      756.76      8.75 o
   2   3  12      373.24      380.50      5.70 o
   3   3  12      242.47      237.02      5.81 o
   4   3  12      241.84      254.58      6.03 o
   5   3  12       77.97       84.82     13.01 o
   6   3  12        2.95       -3.83     13.00 o
   0   4  12       52.95       58.12      4.00 o
   1   4  12      250.39      240.61      4.11 o
   2   4  12      677.98      661.54      8.91 o
   3   4  12      113.04      121.84      3.79 o
   4   4  12       19.94       15.73      3.81 o
   5   4  12       61.02       70.06      5.68 o
   6   4  12       47.00       46.63     10.12 o
   0   5  12      399.98      407.93      8.05 o
   1   5  12      152.17      141.12      3.30 o
   2   5  12      185.77      181.23      4.31 o
   3   5  12      527.13      547.83      9.10 o
   4   5  12       47.35       55.72      5.31 o
   5   5  12       43.98       37.46      6.19 o
   0   6  12       35.34       39.61      3.90 o
   1   6  12      526.92      517.87      6.72 o
   2   6  12       43.65       47.73      3.27 o
   3   6  12      242.62      240.60      5.32 o
   4   6  12      124.95      131.02      5.95 o
   5   6  12       21.42       20.46      5.13 o
   0   7  12       15.42       25.80      3.72 o
   1   7  12      202.16      228.88      4.25 o
   2   7  12       45.63       49.34      3.46 o
   3   7  12      255.14      242.55      5.40 o
   4   7  12      388.14      417.94      8.26 o
   5   7  12       35.80       36.00      6.05 o
   0   8  12      131.18      138.52      5.11 o
   1   8  12       64.91       72.15      3.47 o
   2   8  12      850.84      887.87     11.97 o
   3   8  12      105.20       96.96      4.15 o
   4   8  12      266.72      280.21      6.95 o
   5   8  12       46.74       38.40      8.79 o
   0   9  12      380.75      406.71      8.40 o
   1   9  12      103.84       98.73      3.46 o
   2   9  12      111.49      116.95      3.92 o
   3   9  12      211.09      216.79      6.17 o
   4   9  12       14.01        9.08      4.22 o
   0  10  12        4.07        3.47      3.07 o
   1  10  12       81.17       85.32      3.71 o
   2  10  12       13.74       15.31      3.01 o
   3  10  12        7.87        3.06      2.86 o
   4  10  12       83.41       99.52      6.35 o
   0  11  12       53.85       51.68      3.99 o
   1  11  12      217.23      213.19      4.68 o
   2  11  12       61.11       51.86      3.47 o
   3  11  12      168.06      176.62      7.40 o
   4  11  12       24.33       29.46      4.18 o
   0  12  12       23.46       21.62      3.69 o
   1  12  12       45.84       48.32      3.57 o
   2  12  12       48.38       40.05      4.36 o
   3  12  12       37.77       37.85      5.79 o
   0  13  12        9.14        3.29      3.36 o
   1  13  12       30.74       31.39      3.19 o
   2  13  12       43.22       45.65      3.86 o
   0  14  12        6.48        6.78      3.61 o
   1  14  12      270.35      297.52      9.48 o
   1   0  13     1130.18     1144.93     19.64 o
   2   0  13      393.03      401.96      9.03 o
   3   0  13      580.00      583.05     10.35 o
   4   0  13       92.79      101.99      6.25 o
   5   0  13       20.52        8.45      9.75 o
   6   0  13       12.35       22.70     10.96 o
   0   1  13       29.32       25.85      3.28 o
   1   1  13      338.97      361.96      6.01 o
   2   1  13      700.90      702.02      9.44 o
   3   1  13      576.08      591.18      7.83 o
   4   1  13      220.25      215.81      6.11 o
   5   1  13        0.25       -8.44      6.21 o
   6   1  13        0.19       -0.86      6.97 o
   0   2  13      737.01      733.28     13.64 o
   1   2  13      640.67      638.12      8.22 o
   2   2  13      908.16      906.02     10.83 o
   3   2  13      147.40      146.78      4.09 o
   4   2  13       83.42       91.11      3.72 o
   5   2  13       11.85       12.75      6.78 o
   6   2  13       77.37       52.01     10.87 o
   0   3  13       67.93       77.72      4.74 o
   1   3  13      374.50      385.32      5.48 o
   2   3  13      169.68      185.82      4.00 o
   3   3  13      649.22      660.50      9.14 o
   4   3  13       60.15       63.24      4.89 o
   5   3  13       87.69       67.28      9.66 o
   0   4  13        4.87        5.63      3.25 o
   1   4  13      403.81      403.77      5.98 o
   2   4  13      740.57      748.88      9.37 o
   3   4  13      353.46      363.18      6.29 o
   4   4  13       13.39       16.70      3.42 o
   5   4  13       10.23        9.03      6.64 o
   0   5  13       33.16       35.05      3.79 o
   1   5  13      140.91      145.06      3.48 o
   2   5  13      341.28      364.55      6.14 o
   3   5  13      258.46      262.82      6.02 o
   4   5  13      268.79      266.30      6.31 o
   5   5  13       19.24       13.20      4.96 o
   0   6  13       82.17       85.60      4.62 o
   1   6  13      285.68      299.06      5.31 o
   2   6  13      198.19      197.10      4.62 o
   3   6  13       80.09       81.41      3.93 o
   4   6  13       68.87       75.99      4.71 o
   5   6  13       51.45       55.59      9.37 o
   0   7  13      122.35      117.15      4.90 o
   1   7  13        6.47        5.97      2.38 o
   2   7  13      640.47      635.31      9.36 o
   3   7  13      191.45      207.51      5.10 o
   4   7  13       40.23       43.20      4.44 o
   5   7  13       16.86       10.38      5.39 o
   0   8  13       86.45       90.14      4.87 o
   1   8  13      436.75      461.84      6.51 o
   2   8  13      371.78      388.00      8.13 o
   3   8  13        6.82       10.98      3.20 o
   4   8  13      154.04      163.21      8.61 o
   5   8  13       64.38       63.86      6.83 o
   0   9  13       77.95       83.85      5.47 o
   1   9  13      121.42      124.52      3.69 o
   2   9  13       93.15       96.66      4.15 o
   3   9  13       88.66       89.11      4.96 o
   4   9  13       56.76       67.14      5.70 o
   0  10  13      126.58      127.20      5.25 o
   1  10  13       30.68       30.95      3.06 o
   2  10  13       51.15       55.92      3.87 o
   3  10  13       61.99       57.65      4.07 o
   4  10  13      116.28      116.21     13.11 o
   0  11  13       19.28       15.54      4.07 o
   1  11  13      205.34      200.76      4.36 o
   2  11  13        9.02        5.39      2.99 o
   3  11  13       37.74       35.92      3.70 o
   0  12  13       14.67       12.37      3.63 o
   1  12  13      137.31      129.05      3.97 o
   2  12  13        3.04        3.06      3.06 o
   3  12  13       14.21       13.81      3.71 o
   0  13  13      109.97      117.18      4.93 o
   1  13  13       14.08       16.10      2.90 o
   2  13  13       70.73       56.29      6.93 o
   0  14  13      104.76      106.71      6.15 o
   1  14  13       65.93       50.88      4.64 o
   0   0  14        7.89        3.27      4.26 o
   1   0  14      832.80      802.83     14.87 o
   2   0  14       20.78       21.81      4.26 o
   3   0  14       41.49       49.39      4.00 o
   4   0  14       33.12       34.84      4.29 o
   5   0  14       34.45       37.34     10.68 o
   0   1  14     1161.67     1212.59     18.67 o
   1   1  14      560.01      591.01      8.39 o
   2   1  14       45.95       55.85      3.39 o
   3   1  14       34.14       36.55      2.89 o
   4   1  14      214.13      222.71      5.32 o
   5   1  14        0.67       -7.74      6.30 o
   0   2  14      272.98      278.05      7.46 o
   1   2  14      208.89      214.02      4.29 o
   2   2  14      113.44      119.49      3.56 o
   3   2  14      110.96      105.00      3.44 o
   4   2  14       24.78       26.06      3.36 o
   5   2  14       24.06       15.17      6.78 o
   0   3  14      312.42      329.67      8.19 o
   1   3  14       17.39       20.39      2.45 o
   2   3  14      554.84      541.96      7.47 o
   3   3  14      895.48      935.40     12.78 o
   4   3  14       76.20       82.79      4.24 o
   5   3  14       51.77       49.34      7.88 o
   0   4  14      282.55      281.48      6.78 o
   1   4  14       71.62       73.16      3.27 o
   2   4  14      330.60      328.89      5.47 o
   3   4  14      212.80      211.72      5.05 o
   4   4  14       59.02       62.40      4.29 o
   5   4  14       12.38       17.48      5.48 o
   0   5  14       15.39       10.31      3.62 o
   1   5  14      177.61      184.94      3.94 o
   2   5  14      283.14      276.78      5.07 o
   3   5  14       71.78       71.89      3.78 o
   4   5  14      189.77      183.86      5.45 o
   5   5  14       34.48       37.24      5.14 o
   0   6  14      801.59      789.63     13.43 o
   1   6  14      211.71      190.44      4.06 o
   2   6  14      306.92      315.76      5.45 o
   3   6  14       99.86      102.02      4.12 o
   4   6  14       52.49       62.67      5.87 o
   5   6  14       80.89       73.03      7.03 o
   0   7  14      301.94      321.01      7.50 o
   1   7  14      465.39      453.69      6.45 o
   2   7  14       24.28       24.94      3.32 o
   3   7  14      164.56      174.43      4.91 o
   4   7  14      121.77      127.69      8.07 o
   5   7  14       14.77       12.78      5.49 o
   0   8  14       96.15      106.40      5.17 o
   1   8  14      455.13      462.07      6.58 o
   2   8  14       82.75       85.90      4.29 o
   3   8  14       30.50       31.15      3.65 o
   4   8  14       59.22       59.88      5.02 o
   0   9  14       59.99       72.92      4.88 o
   1   9  14      168.51      177.15      4.70 o
   2   9  14      307.45      329.11      6.97 o
   3   9  14       43.35       49.49      4.24 o
   4   9  14       12.96       12.54      4.62 o
   0  10  14       46.86       46.39      4.53 o
   1  10  14       17.66       19.94      3.02 o
   2  10  14      116.99      116.96      4.44 o
   3  10  14      187.03      191.17      5.28 o
   4  10  14       23.69       24.24      6.14 o
   0  11  14        2.23        2.32      3.93 o
   1  11  14       33.01       26.90      3.18 o
   2  11  14        8.78        6.83      3.28 o
   3  11  14      109.49      113.57     11.11 o
   0  12  14        0.41        3.57      4.09 o
   1  12  14      149.63      158.73      4.38 o
   2  12  14       30.69       26.77      3.64 o
   3  12  14        6.62       22.38     20.29 o
   0  13  14       71.28       69.90      8.08 o
   1  13  14       79.59       75.31      6.26 o
   2  13  14        1.95        1.28      3.07 o
   1   0  15     1064.86     1142.67     20.03 o
   2   0  15        3.69        8.44      4.32 o
   3   0  15      374.58      410.94      8.64 o
   4   0  15      172.07      150.30      7.46 o
   5   0  15      247.78      231.22     16.84 o
   0   1  15      114.00      103.37      4.44 o
   1   1  15      100.18      103.74      3.81 o
   2   1  15      444.80      464.50      7.41 o
   3   1  15      229.61      229.32      4.73 o
   4   1  15       62.38       74.32      5.40 o
   5   1  15       21.35       19.51      7.18 o
   0   2  15      133.41      157.67      6.01 o
   1   2  15       11.45       14.11      2.55 o
   2   2  15      470.18      480.09      7.07 o
   3   2  15      252.13      250.33      4.89 o
   4   2  15       68.05       67.93      5.09 o
   5   2  15       34.18       37.02      7.81 o
   0   3  15        6.95       13.74      4.07 o
   1   3  15      193.06      199.47      4.71 o
   2   3  15      335.81      345.83      5.78 o
   3   3  15      156.29      168.11      4.23 o
   4   3  15       12.13       10.22      3.19 o
   5   3  15        7.92        5.76      6.94 o
   0   4  15        6.43        3.55      3.53 o
   1   4  15       16.48       24.47      2.85 o
   2   4  15      118.12      105.64      3.62 o
   3   4  15      249.16      276.05      5.38 o
   4   4  15      101.82      106.55      4.59 o
   5   4  15       24.92       25.56      8.69 o
   0   5  15      633.05      650.10     11.60 o
   1   5  15       88.22       97.13      3.45 o
   2   5  15      472.15      505.11      7.31 o
   3   5  15       10.59        8.85      2.93 o
   4   5  15      147.20      135.93      6.12 o
   5   5  15        9.12        7.97      4.69 o
   0   6  15      593.29      580.39     10.96 o
   1   6  15       59.03       59.84      3.22 o
   2   6  15      908.96      922.20     11.77 o
   3   6  15       84.78       84.66      6.98 o
   4   6  15       69.25       77.98      7.62 o
   5   6  15       17.67       13.43      4.92 o
   0   7  15        0.00       -0.02      3.80 o
   1   7  15      259.81      262.35      5.62 o
   2   7  15       39.97       42.07      3.23 o
   3   7  15       21.71       22.25      3.43 o
   4   7  15       14.06       14.90      4.27 o
   0   8  15       13.83       16.39      4.13 o
   1   8  15      444.80      475.60      7.11 o
   2   8  15       46.48       44.53      3.79 o
   3   8  15      101.17      107.90      4.36 o
   4   8  15       58.54       62.66      6.35 o
   0   9  15       63.46       72.26      5.16 o
   1   9  15       23.19       25.25      3.11 o
   2   9  15       20.76       19.72      3.57 o
   3   9  15       23.85       28.84      3.72 o
   4   9  15       40.57       43.58      6.84 o
   0  10  15      167.27      159.91      6.58 o
   1  10  15       51.78       51.95      3.47 o
   2  10  15       23.52       23.16      3.10 o
   3  10  15       15.33       15.58      3.65 o
   0  11  15        2.06        4.21      4.25 o
   1  11  15       16.73       14.71      3.07 o
   2  11  15       15.43       16.09      3.54 o
   3  11  15       89.64       90.81      6.92 o
   0  12  15       67.86       53.98      9.51 o
   1  12  15       25.26       20.76      3.18 o
   2  12  15       97.60       95.96      5.31 o
   0  13  15        5.47        0.84      4.52 o
   1  13  15       19.13       26.27      3.44 o
   0   0  16      114.49      105.89      6.58 o
   1   0  16      519.33      534.12     12.20 o
   2   0  16       11.56       14.70      4.56 o
   3   0  16       61.07       76.22      4.91 o
   4   0  16       35.87       34.22      5.22 o
   5   0  16       15.17       11.65     18.20 o
   0   1  16      343.59      343.87      8.59 o
   1   1  16       31.34       35.51      3.34 o
   2   1  16      426.05      435.29      7.25 o
   3   1  16       55.60       66.06      3.58 o
   4   1  16       26.84       26.31      3.34 o
   5   1  16       55.49       56.48      8.33 o
   0   2  16        5.51        4.67      4.01 o
   1   2  16       68.78       69.29      3.33 o
   2   2  16      356.31      351.51      5.98 o
   3   2  16      172.47      190.54      4.49 o
   4   2  16        8.58       11.45      2.98 o
   5   2  16       45.90       39.80      7.03 o
   0   3  16       85.66       82.21      5.35 o
   1   3  16       47.01       51.74      3.28 o
   2   3  16      304.46      330.17      5.77 o
   3   3  16      479.53      449.52      8.89 o
   4   3  16      164.70      157.77      5.35 o
   5   3  16        0.66        0.02      6.29 o
   0   4  16        8.38        9.89      3.80 o
   1   4  16        7.73        9.54      2.77 o
   2   4  16       49.91       51.13      3.68 o
   3   4  16       97.57       93.32      4.35 o
   4   4  16       21.26       23.57      3.76 o
   5   4  16      127.30      111.12     15.05 o
   0   5  16       11.55        8.77      3.90 o
   1   5  16      256.06      252.56      4.80 o
   2   5  16      709.80      726.91     12.31 o
   3   5  16      327.38      327.05      5.64 o
   4   5  16      212.20      223.17     11.63 o
   5   5  16      136.27      138.70     19.29 o
   0   6  16      110.74      109.92      5.29 o
   1   6  16      166.36      165.88      4.36 o
   2   6  16       32.90       37.49      3.41 o
   3   6  16       29.42       33.77      3.29 o
   4   6  16       65.44       76.52      7.13 o
   0   7  16      135.73      122.82      5.72 o
   1   7  16      158.97      159.59      4.33 o
   2   7  16       79.09       75.81      5.98 o
   3   7  16      165.21      196.57      5.71 o
   4   7  16       12.70       12.23      4.37 o
   0   8  16      110.65      123.77      5.53 o
   1   8  16      306.14      310.16      5.70 o
   2   8  16       12.00       12.73      2.98 o
   3   8  16      109.83      106.94      4.56 o
   4   8  16       21.19       20.16      4.36 o
   0   9  16        0.03        2.78      3.99 o
   1   9  16      331.72      352.09      6.65 o
   2   9  16      151.78      148.47      4.31 o
   3   9  16       23.33       28.33      3.80 o
   0  10  16      134.44      153.26      8.47 o
   1  10  16       10.95       10.83      3.05 o
   2  10  16        2.79       -0.56      2.84 o
   3  10  16        1.65        0.02      3.36 o
   0  11  16        2.50        4.85      4.47 o
   1  11  16       97.51       97.64      4.73 o
   2  11  16       13.01       12.32      3.06 o
   0  12  16      197.94      206.33      8.74 o
   1  12  16      122.78      140.41      9.63 o
   2  12  16       82.61       55.23     21.97 o
   1   0  17       23.95       23.44      5.59 o
   2   0  17       10.27       13.55      4.60 o
   3   0  17        0.18       -0.45      3.91 o
   4   0  17      255.92      273.58      8.35 o
   5   0  17        0.00        2.95     13.07 o
   0   1  17      349.39      357.71     17.57 o
   1   1  17       22.58       24.90      3.31 o
   2   1  17       18.53       17.61      3.24 o
   3   1  17      160.85      158.25      4.38 o
   4   1  17       13.86       16.54      3.51 o
   5   1  17       63.72       71.28     14.64 o
   0   2  17       64.84       62.93      5.34 o
   1   2  17      210.53      191.49      4.84 o
   2   2  17      108.33      106.32      3.88 o
   3   2  17      253.93      260.70      5.28 o
   4   2  17      176.73      178.35      5.07 o
   5   2  17       23.38       30.42      8.52 o
   0   3  17      125.46      115.91      5.93 o
   1   3  17      130.68      128.60      4.15 o
   2   3  17      257.00      257.83      5.22 o
   3   3  17      330.46      326.99      6.21 o
   4   3  17       25.86       24.08      3.24 o
   5   3  17       59.18       76.34      8.81 o
   0   4  17       38.68       39.96      4.52 o
   1   4  17      270.32      264.36      5.70 o
   2   4  17      225.23      225.58      6.16 o
   3   4  17      210.33      207.22      6.59 o
   4   4  17      152.06      157.44      7.23 o
   0   5  17       44.68       43.60      4.60 o
   1   5  17       19.54       20.57      3.15 o
   2   5  17       18.22       16.67      3.02 o
   3   5  17       25.43       22.72      3.15 o
   4   5  17        0.03       -2.05      3.02 o
   0   6  17        1.31        1.00      3.93 o
   1   6  17      384.11      400.61      7.01 o
   2   6  17       86.82       85.92      4.61 o
   3   6  17       46.90       51.76      4.29 o
   4   6  17       43.42       39.89      4.79 o
   0   7  17        3.23        4.88      3.92 o
   1   7  17      241.19      244.77      5.17 o
   2   7  17       26.12       28.07      3.28 o
   3   7  17      190.24      195.04      6.41 o
   4   7  17       45.64       39.56      5.78 o
   0   8  17      307.71      320.29      8.02 o
   1   8  17      160.90      162.24      6.51 o
   2   8  17       64.28       61.20      5.33 o
   3   8  17       32.91       31.74      3.38 o
   4   8  17        7.70       14.23     21.13 o
   0   9  17      160.49      167.65      6.29 o
   1   9  17       14.73       16.45      3.23 o
   2   9  17       70.71       55.13      4.52 o
   3   9  17       19.62       22.01      3.32 o
   0  10  17      192.42      183.27      6.98 o
   1  10  17        2.01       -0.64      2.90 o
   2  10  17        7.74        7.53      3.00 o
   3  10  17       21.06       21.70      3.60 o
   0  11  17        3.63        3.73      4.59 o
   1  11  17       10.24        9.15      3.22 o
   2  11  17      103.95      108.94      4.33 o
   0  12  17       68.21       68.56      9.25 o
   1  12  17       13.63       12.30      3.23 o
   0   0  18        8.20        6.67      4.93 o
   1   0  18        2.45        2.56      4.37 o
   2   0  18        0.00       -3.84      4.35 o
   3   0  18      350.79      339.92      8.21 o
   4   0  18      225.00      245.72      8.25 o
   0   1  18      248.35      258.55      7.77 o
   1   1  18       41.73       37.73      3.54 o
   2   1  18       79.95       76.05      4.18 o
   3   1  18      163.76      169.37      4.71 o
   4   1  18       70.61       59.11      5.19 o
   0   2  18       90.11       86.98      5.48 o
   1   2  18      232.88      244.85      5.44 o
   2   2  18       21.91       27.51      3.29 o
   3   2  18       17.38       16.96      3.24 o
   4   2  18       38.53       36.43      3.79 o
   0   3  18        4.02       -0.84      4.23 o
   1   3  18       44.95       53.88      3.49 o
   2   3  18       79.85       79.40      4.68 o
   3   3  18      108.79      112.05      9.41 o
   4   3  18       61.82       49.28      6.06 o
   0   4  18        1.41        0.62      3.80 o
   1   4  18        2.32        3.54      3.13 o
   2   4  18      218.45      219.23      6.06 o
   3   4  18       50.05       47.03      3.49 o
   4   4  18        2.51       -2.86      3.11 o
   0   5  18      253.96      260.31      7.61 o
   1   5  18       51.33       57.34      3.71 o
   2   5  18      253.71      253.38      7.39 o
   3   5  18      227.07      218.27      8.29 o
   4   5  18       63.80       64.35      4.47 o
   0   6  18        1.15        2.18      4.00 o
   1   6  18       52.96       53.83      3.64 o
   2   6  18      120.86      117.67      4.12 o
   3   6  18       28.29       32.20      3.42 o
   4   6  18       24.53       28.29      4.57 o
   0   7  18      204.90      215.33      6.70 o
   1   7  18      118.86      123.82      4.19 o
   2   7  18      141.35      140.78      4.41 o
   3   7  18       22.55       15.98      3.25 o
   4   7  18        5.21       -7.11     22.38 o
   0   8  18      294.30      295.62     12.47 o
   1   8  18       69.88       65.87      3.95 o
   2   8  18       28.17       33.90      3.41 o
   3   8  18      145.77      175.17      7.88 o
   0   9  18      139.24      124.89      8.58 o
   1   9  18      116.87      118.37      4.64 o
   2   9  18        4.48        0.22      3.06 o
   3   9  18       26.14       28.74      3.44 o
   0  10  18        0.06       -0.72      4.61 o
   1  10  18       75.57       82.64      6.16 o
   2  10  18       47.32       60.77      5.58 o
   0  11  18       22.01       25.79      5.24 o
   1  11  18       34.32       40.45      3.74 o
   1   0  19        2.29        3.14      4.59 o
   2   0  19      266.11      251.89     10.88 o
   3   0  19      389.33      375.00     10.43 o
   4   0  19       68.28       83.34      9.07 o
   0   1  19      366.58      350.28     12.00 o
   1   1  19      126.95      120.09      4.36 o
   2   1  19       19.70       21.92      3.50 o
   3   1  19      166.65      168.21      4.68 o
   4   1  19       21.17       23.10      3.94 o
   0   2  19        1.55       -0.71      4.24 o
   1   2  19       70.23       67.42      3.88 o
   2   2  19       50.80       49.98      3.66 o
   3   2  19        1.00       -0.05      3.07 o
   4   2  19       35.52       30.18      4.00 o
   0   3  19       45.00       49.90      5.38 o
   1   3  19       46.99       45.51      3.81 o
   2   3  19      305.39      283.42      6.59 o
   3   3  19       10.57        6.96      3.20 o
   4   3  19       50.35       44.13      5.04 o
   0   4  19      198.36      201.62      6.55 o
   1   4  19        0.38        1.41      3.18 o
   2   4  19      132.72      143.21      4.68 o
   3   4  19      246.76      215.01      5.39 o
   4   4  19       50.45       57.27      4.18 o
   0   5  19        1.37        1.03      4.06 o
   1   5  19       10.14       12.91      3.20 o
   2   5  19       92.40       96.10      5.20 o
   3   5  19       27.50       24.00      3.46 o
   4   5  19       12.31        6.69      3.39 o
   0   6  19       92.23       92.87      8.11 o
   1   6  19       36.50       32.94      3.53 o
   2   6  19       98.36      107.76      4.34 o
   3   6  19      252.42      254.68      5.67 o
   0   7  19      103.76      110.33      7.27 o
   1   7  19        1.15       -2.59      3.01 o
   2   7  19       36.95       47.13      4.04 o
   3   7  19       38.77       38.57      4.77 o
   0   8  19      350.08      368.92     20.02 o
   1   8  19       60.36       65.86      5.40 o
   2   8  19       55.72       42.70      4.19 o
   3   8  19       36.60       39.26      3.86 o
   0   9  19       35.52       31.10      5.33 o
   1   9  19       25.30       24.61      3.76 o
   2   9  19       29.71       33.19      3.63 o
   0  10  19      176.75      178.44     13.39 o
   1  10  19        6.86        6.54      3.31 o
   2  10  19       88.08       25.94     23.43 o
   0   0  20      841.81      723.39     39.75 o
   1   0  20        2.01       -2.13      4.36 o
   2   0  20       16.39       12.81      4.87 o
   3   0  20       13.17        9.97      4.38 o
   4   0  20       82.21       42.53      7.64 o
   0   1  20        0.01       -0.88      4.43 o
   1   1  20       27.01       27.73      3.51 o
   2   1  20      305.69      298.40      7.30 o
   3   1  20        5.01        6.87      3.23 o
   4   1  20       38.52       40.29      4.23 o
   0   2  20      270.81      284.45      8.57 o
   1   2  20       67.90       68.39      4.97 o
   2   2  20       85.96       86.03      5.51 o
   3   2  20       38.23       37.16      3.98 o
   4   2  20       48.19       68.13      5.33 o
   0   3  20       19.82       23.22      4.96 o
   1   3  20       88.81       89.35      4.36 o
   2   3  20       65.59       61.58      4.53 o
   3   3  20      104.17       95.73      6.60 o
   4   3  20       72.19       95.25     10.87 o
   0   4  20      148.41      137.63      6.81 o
   1   4  20        6.21        5.01      3.32 o
   2   4  20      117.79      118.08      4.55 o
   3   4  20      328.98      325.95      9.43 o
   4   4  20       33.12       29.08     26.78 o
   0   5  20      171.46      170.53      6.31 o
   1   5  20      168.78      171.11      5.88 o
   2   5  20      317.03      315.46      9.90 o
   3   5  20       96.91       77.16      7.22 o
   0   6  20      724.15      708.53     20.22 o
   1   6  20       29.83       33.67      3.54 o
   2   6  20      116.33      109.39      6.77 o
   3   6  20       17.22       15.70      3.46 o
   0   7  20       70.78       62.41      5.81 o
   1   7  20      114.01      116.70      6.86 o
   2   7  20      141.87      150.30      5.69 o
   3   7  20       12.94       15.26      3.49 o
   0   8  20       13.06        6.01      5.12 o
   1   8  20      191.17      181.46      5.64 o
   2   8  20       19.65       17.02      3.55 o
   0   9  20        6.41        1.40      4.82 o
   1   9  20       29.02       24.81      3.60 o
   2   9  20        4.21      -27.40     23.64 o
   0  10  20       80.79      108.58      8.17 o
   1   0  21       90.71       91.21     10.54 o
   2   0  21       22.99       24.47      5.15 o
   3   0  21        5.52        9.60      4.41 o
   0   1  21      255.62      242.22     11.12 o
   1   1  21        1.34       -0.40      3.19 o
   2   1  21        5.24        2.85      3.13 o
   3   1  21       26.30       24.47      3.78 o
   0   2  21      116.04      104.42      6.09 o
   1   2  21        0.41       -2.22      3.44 o
   2   2  21       83.41       86.88      6.09 o
   3   2  21       77.96       74.40      5.45 o
   0   3  21        2.63       -2.32      4.48 o
   1   3  21       11.93       12.06      3.50 o
   2   3  21        0.95        1.22      3.37 o
   3   3  21       70.84       69.73      5.20 o
   0   4  21      136.60      128.79      5.79 o
   1   4  21       99.26       98.11      5.78 o
   2   4  21       27.66       27.77      3.81 o
   3   4  21       53.15       44.81      4.92 o
   0   5  21      280.85      261.23     14.04 o
   1   5  21       73.69       70.52      6.45 o
   2   5  21      122.47      124.04      7.81 o
   3   5  21      226.41      221.73      7.16 o
   0   6  21      637.15      604.99     40.58 o
   1   6  21      233.40      238.92      6.40 o
   2   6  21       21.15       18.23      3.54 o
   3   6  21       26.76        6.28     25.73 o
   0   7  21      229.06      235.92     24.59 o
   1   7  21      101.83       81.55      5.56 o
   2   7  21       34.07       42.47      4.27 o
   0   8  21        0.06       -7.04      4.69 o
   1   8  21       56.54       51.75      4.06 o
   2   8  21       74.91       66.73     29.71 o
   0   9  21      151.06      124.38     26.56 o
   1   9  21       63.25       37.03     25.52 o
   0   0  22       13.92       18.44      8.55 o
   1   0  22      178.84      156.33      8.37 o
   2   0  22       35.40       39.37      5.65 o
   3   0  22       16.44       27.78      4.97 o
   0   1  22       10.37        4.79      4.69 o
   1   1  22       83.49       75.43      6.23 o
   2   1  22       58.82       48.93      3.77 o
   3   1  22       57.03       46.88      5.82 o
   0   2  22       41.22       29.21      5.22 o
   1   2  22       26.81       30.45      4.14 o
   2   2  22      414.10      389.73      8.60 o
   3   2  22       70.30       44.17      5.21 o
   0   3  22      257.69      259.65     12.74 o
   1   3  22       78.09       68.08      4.36 o
   2   3  22       26.49       22.57      3.74 o
   3   3  22       44.57       43.14      4.31 o
   0   4  22       41.13       46.55      8.02 o
   1   4  22        8.10        7.48      3.28 o
   2   4  22       99.18       82.12      7.64 o
   3   4  22       30.08        8.79     24.06 o
   0   5  22        4.22        8.12      4.99 o
   1   5  22      120.18      114.78      5.85 o
   2   5  22       31.99       33.59      3.81 o
   0   6  22        2.45       -0.31      4.95 o
   1   6  22       27.08       22.30      4.42 o
   2   6  22        8.84        6.00      3.46 o
   0   7  22        0.50        4.52      4.89 o
   1   7  22       33.59       34.55      5.31 o
   0   8  22       56.13       27.34      8.02 o
   1   0  23        1.07        2.67      4.75 o
   2   0  23       22.85       24.83      5.38 o
   0   1  23       37.44       41.44      6.81 o
   1   1  23       95.71       87.31      6.62 o
   2   1  23      120.39      111.10      6.21 o
   0   2  23       25.98       20.94      6.21 o
   1   2  23        3.20        5.08      3.75 o
   2   2  23        2.46        2.36      3.32 o
   0   3  23       14.06       13.37      6.38 o
   1   3  23       15.01       10.46      3.61 o
   2   3  23        2.96        3.61      3.59 o
   0   4  23        4.68       -1.01      4.90 o
   1   4  23       56.37       55.98      4.07 o
   2   4  23       26.92       23.77      3.95 o
   0   5  23        3.95        4.56      5.00 o
   1   5  23       57.99       62.06      4.95 o
   2   5  23       69.94       39.54     26.78 o
   0   6  23       73.15       89.87      9.45 o
   1   6  23       60.96       70.21      5.41 o
   0   0  24        7.40        3.62      8.49 o
   1   0  24       32.61       30.81      6.64 o
   2   0  24        3.20        2.63      5.01 o
   0   1  24       13.91        3.40      5.93 o
   1   1  24       37.59       37.90      4.34 o
   2   1  24       22.41       20.12      4.10 o
   0   2  24       31.24       25.00      6.39 o
   1   2  24       61.60       49.02      5.07 o
   0   3  24        1.38       -0.22      4.79 o
   1   3  24      111.20      112.85      5.35 o
   0   4  24        0.47        1.00      5.13 o
   1   4  24       41.80       28.52      3.74 o
   0   5  24       74.22      102.51     30.54 o
   0   1  25       59.09       26.80      9.42 o
   0   2  25        3.27        0.21     20.29 o
 
